# Supplementary material for: A DNA Barcode Library for North American Ephemeroptera: Progress and Prospects
Source: PLoS One. 2012 May 30;7(5):e38063. doi: 10.1371/journal.pone.0038063 (PMC3364165; doi:10.1371/journal.pone.0038063)
Supplement: Table S3 — Collection data for all barcoded specimens of Ephemeroptera. (XLS) [file pone.0038063.s004.xls]

## Sheet: Lab
Project:	Search Result			User :	Jeffrey M. Webb
Created :	11-April-2012
Project Code	Process ID	Sample ID	Field Num	Catalog Num	COI-5P Seq. Length	COI-5P Trace Count	Image Count	Barcode Compliant	Contamination	Stop Codon	Flagged Record	Collection Date	Identification	Life Stage	Extra Info	Voucher Type	Institution	Notes
HIEPH	HIEPT119-10	HIEPT-1057	HIEPT-1057		649[0n]	2	1	Yes				06-May-2010	Acentrella barbarae	I			National Museum of Natural History, Smithsonian Institution	::taxonomy:name updated based on NJ tree: Original ID= Pseudocloeon sp.::endTaxonomy:
SMMAY	SMMAY129-07	07GSM-5960	07GSM-5960		639[0n]	2	0	Yes				17-May-2007	Acentrella barbarae	I	larva		Indiana University	whole specimen
HIEPH	HIEPT228-10	HIEPT-1166	HIEPT-1166		658[0n]	2	1	Yes				03-May-2010	Acentrella barbarae	I			Kentucky Department of Environmental Protection	::taxonomy:updated based on NJ tree; Original ID= Plauditus sp.::endTaxonomy:
HIEPH	HIMXD244-10	10HIMXD-0244	10HIMXD-0244		658[0n]	2	1	Yes				03-May-2010	Acentrella barbarae	I			Biodiversity Institute of Ontario	::taxonomy:updated based on NJ tree; Original ID= Plauditus sp.::endTaxonomy:
HIEPH	HIEPT181-10	HIEPT-1119	HIEPT-1119		658[0n]	2	1	Yes				03-May-2010	Acentrella barbarae	I			Pennington Associates Inc.	::taxonomy:updated based on NJ tree; Original ID= Plauditus sp.::endTaxonomy:
WEAI	WEAI031-11	BIOUG00637-C07	L#2010AZ-225		658[0n]	2	1	Yes				27-Apr-2010	Acentrella insignificans		Deadhorse Ranch SP	Specimen in 95% Ethanol	Biodiversity Institute of Ontario	Freehand Sampling|Aquatic sampling: dipnets, plankton drag|nearby fish stocked lagoons EPTs
PUMAY	PUMAY092-08	LJ092PU	LJ092PU		658[0n]	2	0	Yes				12-Aug-2007	Acentrella insignificans	I	alcohol		Research Collection of Luke M. Jacobus	larva
WEAI	WEAI030-11	BIOUG00637-C06	L#2010AZ-225		658[0n]	2	1	Yes				27-Apr-2010	Acentrella insignificans		Deadhorse Ranch SP	Specimen in 95% Ethanol	Biodiversity Institute of Ontario	Freehand Sampling|Aquatic sampling: dipnets, plankton drag|nearby fish stocked lagoons EPTs
BBEPT	BBEPT140-10	10BBEPT-0139	L#PC2010JP-284	10BBEPT-0139	658[0n]	2	1	Yes				04-Aug-2010	Acentrella lapponica	I	Jasper NP		Biodiversity Institute of Ontario	Overcast: cold Freehand Sampling
BBEPT	BBEPT137-10	10BBEPT-0136	L#PC2010JP-284	10BBEPT-0136	658[0n]	2	1	Yes				04-Aug-2010	Acentrella lapponica	I	Jasper NP		Biodiversity Institute of Ontario	Overcast: cold Freehand Sampling
BBEPT	BBEPT138-10	10BBEPT-0137	L#PC2010JP-284	10BBEPT-0137	658[0n]	2	1	Yes				04-Aug-2010	Acentrella lapponica	I	Jasper NP		Biodiversity Institute of Ontario	Overcast: cold Freehand Sampling
BBEPT	BBEPT139-10	10BBEPT-0138	L#PC2010JP-284	10BBEPT-0138	658[0n]	2	1	Yes				04-Aug-2010	Acentrella lapponica	I	Jasper NP		Biodiversity Institute of Ontario	Overcast: cold Freehand Sampling
SMMAY	SMMAY156-07	07GSM-5987	07GSM-5987		658[0n]	2	0	Yes				18-May-2007	Acentrella nadineae	I	larva		Indiana University	whole specimen|originalID: Acentrella sp.
SMMAY	SMMAY155-07	07GSM-5986	07GSM-5986		658[0n]	2	0	Yes				18-May-2007	Acentrella nadineae	I	larva		Indiana University	whole specimen|originalID: Acentrella turbida A
SMMAY	SMMAY096-07	07GSM-5927	07GSM-5927		658[0n]	2	0	Yes				16-May-2007	Acentrella nadineae	I	larva		Indiana University	whole specimen|originalID: Acentrella turbida A
SMMAY	SMMAY097-07	07GSM-5928	07GSM-5928		658[0n]	2	0	Yes				16-May-2007	Acentrella nadineae	I	larva		Indiana University	whole specimen|originalID: Acentrella turbida A
EPHNB	EPHNB808-09	09NBMAY-0808	09NBMAY-0808		658[0n]	2	0	Yes				23-Jun-2008	Acentrella parvula	A			Biodiversity Institute of Ontario	::taxonomy:origID: Acentrella cf. parvula::endTaxonomy:Light trap
EPHNB	EPHNB807-09	09NBMAY-0807	09NBMAY-0807		658[0n]	2	0	Yes				23-Jun-2008	Acentrella parvula	A			Biodiversity Institute of Ontario	::taxonomy:origID: Acentrella cf. parvula::endTaxonomy:Light trap
EPHNB	EPHNB805-09	09NBMAY-0805	09NBMAY-0805		658[0n]	2	0	Yes				23-Jun-2008	Acentrella parvula	A			Biodiversity Institute of Ontario	::taxonomy:origID: Acentrella cf. parvula::endTaxonomy:Light trap
EPHNB	EPHNB167-09	09NBMAY-0167	09NBMAY-0167		658[0n]	2	1	Yes				24-Jun-2008	Acentrella parvula	A			Biodiversity Institute of Ontario	::taxonomy:origID: Acentrella cf. parvula::endTaxonomy:Light trap 2
NYMAY	NYMAY137-07	LJNY-137	LJNY-137		658[0n]	2	0	Yes				02-Aug-2007	Acentrella parvula	I	larva,female		Indiana University
NYMAY	NYMAY110-07	LJNY-110	LJNY-110		658[0n]	2	0	Yes				28-Jun-2007	Acentrella parvula	I	larva,male		Indiana University
NYMAY	NYMAY135-07	LJNY-135	LJNY-135		658[0n]	2	0	Yes				02-Aug-2007	Acentrella parvula	I	larva,male		Indiana University	|originalID: Acentrella cf. parvula
NYMAY	NYMAY136-07	LJNY-136	LJNY-136		658[0n]	2	0	Yes				02-Aug-2007	Acentrella parvula	I	larva,male		Indiana University
EPHNB	EPHNB843-09	09NBMAY-0843	09NBMAY-0843		658[0n]	2	0	Yes				23-Jun-2008	Acentrella parvula	A			Biodiversity Institute of Ontario	::taxonomy:origID: Acentrella cf. parvula::endTaxonomy:Light trap
EPHNB	EPHNB830-09	09NBMAY-0830	09NBMAY-0830		658[0n]	2	0	Yes				23-Jun-2008	Acentrella parvula	A			Biodiversity Institute of Ontario	::taxonomy:origID: Acentrella cf. parvula::endTaxonomy:Light trap
EPHNB	EPHNB352-09	09NBMAY-0352	09NBMAY-0352		652[0n]	2	1	Yes				25-Jun-2008	Acentrella parvula	A			Biodiversity Institute of Ontario	::taxonomy:origID: Acentrella cf. parvula::endTaxonomy:Light trap 1
WEAI	WEAI064-11	BIOUG00638-F08	JWA20110611-1		658[0n]	2	2	Yes				11-Jun-2011	Acentrella parvula		topotype	whole specimen in ethanol	Biodiversity Institute of Ontario
EPHNB	EPHNB045-09	09NBMAY-0045	09NBMAY-0045		655[1n]	2	1	Yes				15-Jul-2008	Acentrella parvula	A			Biodiversity Institute of Ontario	::taxonomy:origID:Acentrella cf. parvula::endTaxonomy:Malaise trap
EPHNB	EPHNB356-09	09NBMAY-0356	09NBMAY-0356		655[0n]	2	1	Yes				25-Jun-2008	Acentrella parvula	A			Biodiversity Institute of Ontario	::taxonomy:origID: Acentrella cf. parvula::endTaxonomy:Light trap 1
EPHNB	EPHNB358-09	09NBMAY-0358	09NBMAY-0358		634[0n]	2	1	Yes				25-Jun-2008	Acentrella parvula	A			Biodiversity Institute of Ontario	::taxonomy:origID: Baetid LJ sp. NB1::endTaxonomy:Light trap 1
EPHNB	EPHNB852-09	09NBMAY-0852	09NBMAY-0852		658[0n]	2	0	Yes				23-Jun-2008	Acentrella parvula	A			Biodiversity Institute of Ontario	::taxonomy:origID: Acentrella cf. parvula::endTaxonomy:Light trap
EPHNB	EPHNB361-09	09NBMAY-0361	09NBMAY-0361		634[0n]	1	1	No				25-Jun-2008	Acentrella parvula	A			Biodiversity Institute of Ontario	::taxonomy:origID: Baetid LJ sp. NB1::endTaxonomy:Light trap 1
EPHNB	EPHNB853-09	09NBMAY-0853	09NBMAY-0853		658[0n]	2	0	Yes				23-Jun-2008	Acentrella parvula	A			Biodiversity Institute of Ontario	::taxonomy:origID: Acentrella cf. parvula::endTaxonomy:Light trap
NYMAY	NYMAY138-07	LJNY-138	LJNY-138		658[0n]	2	0	Yes				02-Aug-2007	Acentrella parvula	I	larva,female		Indiana University
SBEP	SBEP134-03	810_NSR_SK			630[0n]	0	0	No				10-Feb-1999	Acentrella parvula
LJMAY	LJMAY020-09	09LJ20	09LJ20		652[0n]	2	0	Yes				06-Jun-2009	Acentrella sp.LJ1	I	larva		Indiana University
LJGSM	LJGSM008-10	09LJGSM-008	09LJGSM-008		658[0n]	2	1	Yes				19-Sep-2009	Acentrella turbida	I			Biodiversity Institute of Ontario	site 1
SMMAY	SMMAY099-07	07GSM-5930	07GSM-5930		658[0n]	2	1	Yes				16-May-2007	Acentrella turbida	I	larva		Indiana University	whole specimen|originalID: Acentrella turbida D
SMMAY	SMMAY154-07	07GSM-5985	07GSM-5985		658[0n]	2	1	Yes				18-May-2007	Acentrella turbida	I	larva		Indiana University	whole specimen|originalID: Acentrella turbida B
HIEPH	HIEPT194-10	HIEPT-1132	HIEPT-1132		658[0n]	2	1	Yes				05-May-2010	Acentrella turbida	I			Pennington Associates Inc.	::taxonomy:name updated based on NJ tree: Original ID= Acentrella sp.::endTaxonomy:
LJGSM	LJGSM010-10	09LJGSM-010	09LJGSM-010		658[0n]	2	1	Yes				19-Sep-2009	Acentrella turbida	I			Biodiversity Institute of Ontario	site 1
EPCHU	EPCHU529-07	07PROBE-2437	07PROBE-2437		658[0n]	2	1	Yes				21-Jul-2007	Acentrella turbida	A			Biodiversity Institute of Ontario	Light trap<VERBATIM LOCALITY>|Backyard, 111 Hearne St., Churchill|58.769|-94.16|8</VERBATIM LOCALITY>
LJGSM	LJGSM022-10	09LJGSM-022	09LJGSM-022		658[0n]	2	1	Yes				19-Sep-2009	Acentrella turbida	I			Biodiversity Institute of Ontario	site 2
SMMAY	SMMAY098-07	07GSM-5929	07GSM-5929		658[0n]	2	1	Yes				16-May-2007	Acentrella turbida	I	larva		Indiana University	whole specimen|originalID: Acentrella turbida B
SMMAY	SMMAY126-07	07GSM-5957	07GSM-5957		658[0n]	2	2	Yes				17-May-2007	Acentrella turbida	I	larva		Indiana University	whole specimen|originalID: Acentrella turbida C
WEAI	WEAI114-11	BIOUG00639-B05	JW20110618-1-1		658[0n]	2	1	Yes				18-Jun-2011	Acentrella turbida	I			Biodiversity Institute of Ontario
SMMAY	SMMAY095-07	07GSM-5926	07GSM-5926		658[0n]	2	2	Yes				16-May-2007	Acentrella turbida	I	larva		Indiana University	whole specimen|originalID: Acentrella turbida D
NYMAY	NYMAY182-07	LJNY-182	LJNY-182		658[0n]	2	0	Yes				23-May-2006	Acentrella turbida	A	male		Indiana University	|originalID: Acentrella turbida C
LJGSM	LJGSM035-10	09LJGSM-035	09LJGSM-035		658[0n]	2	1	Yes				19-Sep-2009	Acentrella turbida	I			Biodiversity Institute of Ontario	site 2
SMMAY	SMMAY127-07	07GSM-5958	07GSM-5958		658[0n]	2	2	Yes				17-May-2007	Acentrella turbida	I	larva		Indiana University	whole specimen|originalID: Acentrella turbida C
SMMAY	SMMAY128-07	07GSM-5959	07GSM-5959		658[0n]	2	0	Yes				17-May-2007	Acentrella turbida	I	larva		Indiana University	whole specimen|originalID: Acentrella turbida C
NYMAY	NYMAY186-07	LJNY-186	LJNY-186		658[0n]	2	0	Yes				23-May-2006	Acentrella turbida	A	male		Indiana University	|originalID: Acentrella turbida C
HIEPH	HIEPT233-10	HIEPT-1171	HIEPT-1171		658[0n]	2	1	Yes				05-May-2010	Acentrella turbida	I			Kentucky Department of Environmental Protection	::taxonomy:name updated based on NJ tree: Original ID= Acentrella sp.::endTaxonomy:
NYMAY	NYMAY183-07	LJNY-183	LJNY-183		658[0n]	2	0	Yes				23-May-2006	Acentrella turbida	A	male		Indiana University	|originalID: Acentrella turbida C
NYMAY	NYMAY150-07	LJNY-150	LJNY-150		557[1n]	1	0	No				26-May-2006	Acentrella turbida	A	male		Indiana University	|originalID: Acentrella turbida C
NYMAY	NYMAY184-07	LJNY-184	LJNY-184		658[0n]	2	0	Yes				23-May-2006	Acentrella turbida	A	male		Indiana University	|originalID: Acentrella turbida C
NYMAY	NYMAY181-07	LJNY-181	LJNY-181		658[0n]	2	0	Yes				23-May-2006	Acentrella turbida	A	male		Indiana University	|originalID: Acentrella turbida C
WEAI	WEAI115-11	BIOUG00639-B06	JW20110618-1-1		658[0n]	2	1	Yes				18-Jun-2011	Acentrella turbida	I			Biodiversity Institute of Ontario
HIEPH	HIEPT038-09	HIMAY-0007	EBA-9		658[0n]	2	1	Yes				03-Jun-2009	Acentrella turbida	I			National Museum of Natural History, Smithsonian Institution	::taxonomy:name updated based on NJ tree: Original ID=Acentrella::endTaxonomy:larva
WEAI	WEAI105-11	BIOUG00639-A08	JW20110618-1-1		658[0n]	2	1	Yes				18-Jun-2011	Acentrella turbida	I			Biodiversity Institute of Ontario
NYMAY	NYMAY185-07	LJNY-185	LJNY-185		658[0n]	2	0	Yes				23-May-2006	Acentrella turbida	A	male		Indiana University	|originalID: Acentrella turbida C
NYMAY	NYMAY180-07	LJNY-180	LJNY-180		658[0n]	2	0	Yes				23-May-2006	Acentrella turbida	A	male		Indiana University	|originalID: Acentrella turbida C
LJGSM	LJGSM011-10	09LJGSM-011	09LJGSM-011		658[0n]	2	1	Yes				19-Sep-2009	Acentrella turbida	I			Biodiversity Institute of Ontario	site 2
EPCHU	EPCHU531-07	07PROBE-2439	07PROBE-2439		658[0n]	2	1	Yes				21-Jul-2007	Acentrella turbida	A			Biodiversity Institute of Ontario	Light trap<VERBATIM LOCALITY>|Backyard, 111 Hearne St., Churchill|58.769|-94.16|8</VERBATIM LOCALITY>
EPCHU	EPCHU522-07	07PROBE-2430	07PROBE-2430		658[0n]	2	1	Yes				21-Jul-2007	Acentrella turbida	A			Biodiversity Institute of Ontario	Light trap<VERBATIM LOCALITY>|Backyard, 111 Hearne St., Churchill|58.769|-94.16|8</VERBATIM LOCALITY>
NYMAY	NYMAY188-07	LJNY-188	LJNY-188		658[0n]	2	0	Yes				23-May-2006	Acentrella turbida	A	male		Indiana University	|originalID: Acentrella turbida C
HIEPH	HIMXD136-10	10HIMXD-0136	10HIMXD-0136		658[0n]	2	1	Yes				03-May-2010	Acentrella turbida	I			Biodiversity Institute of Ontario	::taxonomy:name updated based on NJ tree: Original ID= Acentrella sp.::endTaxonomy:
NYMAY	NYMAY187-07	LJNY-187	LJNY-187		658[0n]	2	0	Yes				23-May-2006	Acentrella turbida	A	male		Indiana University	|originalID: Acentrella turbida C
HIEPH	HIEPT235-10	HIEPT-1173	HIEPT-1173		658[0n]	2	1	Yes				06-May-2010	Acerpenna macdunnoughi	I			Kentucky Department of Environmental Protection	::taxonomy:name updated based on NJ tree: Original ID= Acerpenna sp.::endTaxonomy:
LJMAY	LJMAY118-09	09LJ118	09LJ118		658[0n]	2	0	Yes				17-Apr-2009	Acerpenna macdunnoughi	I	larva		Indiana University
DHF	DHF207-09	SWRC-Am_H_07		Am_H_07	658[0n]	2	0	Yes				18-Apr-2007	Acerpenna macdunnoughi	A	unisexual population, reared, jar 514		Stroud Water Research Center	adult tissue frozen at -80degC, larval exuviae in ethanol
LJMAY	LJMAY273-11	BIOUG00640-C03	L#LJMAY2011-017		658[0n]	2	1	Yes				10-Apr-2011	Acerpenna macdunnoughi	I			Biodiversity Institute of Ontario	definitely looks different from other A. pygmaea: different colour pattern, gills 7 wider and less asymmetrical, but more so than most macdunnoughi
DHF	DHF208-09	SWRC-Am_Nev_03		Am_Nev_03	658[0n]	2	0	Yes				19-May-2005	Acerpenna macdunnoughi	A	reared, jar 245		Stroud Water Research Center	adult tissue frozen at -80degC, larval exuviae in ethanol
DHF	DHF209-09	SWRC-Am_Nev_04		Am_Nev_04	658[0n]	2	0	Yes				19-May-2005	Acerpenna macdunnoughi	A	reared, jar 245		Stroud Water Research Center	adult tissue frozen at -80degC, larval exuviae in ethanol
LJMAY	LJMAY272-11	BIOUG00640-C02	L#LJMAY2011-017		658[0n]	2	3	Yes				10-Apr-2011	Acerpenna macdunnoughi	I			Biodiversity Institute of Ontario	definitely looks different from other A. pygmaea: different colour pattern, gills 7 wider and less asymmetrical, but more so than most macdunnoughi
EPCHU	EPCHU369-07	07PROBE-07107	07PROBE-07107		658[0n]	2	1	Yes				25-Jul-2007	Acerpenna pygmaea	A			Biodiversity Institute of Ontario	Sweep net<VERBATIM LOCALITY>|Churchill river at the Weir|58.676|-94.168|1</VERBATIM LOCALITY>
EPCHU	EPCHU363-07	07PROBE-07101	07PROBE-07101		658[0n]	2	1	Yes				25-Jul-2007	Acerpenna pygmaea	A			Biodiversity Institute of Ontario	Sweep net<VERBATIM LOCALITY>|Churchill river at the Weir|58.676|-94.168|1</VERBATIM LOCALITY>
FAMAY	FAMAY089-07	FAMUBOLD0089	NAPJC	NAPJC	658[0n]	2	0	Yes					Acerpenna pygmaea	I	larva, male		Florida Agricultural and Mechanical University
FAMAY	FAMAY090-07	FAMUBOLD0090	NAPSC	NAPSC	658[0n]	2	0	Yes					Acerpenna pygmaea	I	larva, male		Florida Agricultural and Mechanical University
EPCHU	EPCHU368-07	07PROBE-07106	07PROBE-07106		658[0n]	2	1	Yes				25-Jul-2007	Acerpenna pygmaea	A	BCDID		Biodiversity Institute of Ontario	Sweep net<VERBATIM LOCALITY>|Churchill river at the Weir|58.676|-94.168|1</VERBATIM LOCALITY>
EPCHU	EPCHU373-07	07PROBE-07111	07PROBE-07111		658[0n]	2	1	Yes				25-Jul-2007	Acerpenna pygmaea	A			Biodiversity Institute of Ontario	Sweep net<VERBATIM LOCALITY>|Churchill river at the Weir|58.676|-94.168|1</VERBATIM LOCALITY>
FAMAY	FAMAY096-07	FAMUBOLD0096	AFAPWCH	AFAPWCH	658[0n]	2	0	Yes					Acerpenna pygmaea	A	female		Florida Agricultural and Mechanical University	BOX250-E1
FAMAY	FAMAY047-07	FAMUBOLD0047	AFAPWCH	AFAPWCH	632[0n]	2	0	Yes					Acerpenna pygmaea	A	female		Florida Agricultural and Mechanical University
INHSE	INHSE024-08	08INHSE-0024	08INHSE-0024	77109	658[1n]	1	1	No				13-Apr-2005	Acerpenna pygmaea	I			Illinois Natural History Survey
DHF	DHF205-09	SWRC-Bs_Che_14		Bs_Che_14	658[0n]	2	0	Yes				03-May-2005	Acerpenna pygmaea	A	reared, jar 240		Stroud Water Research Center	adult tissue frozen at -80degC, larval exuviae in ethanol
ELPYO	ELPYO577-09	09ELEPT-007	L#09ELEPT-004		658[0n]	2	1	Yes				02-Sep-2009	Acerpenna pygmaea	A			Biodiversity Institute of Ontario	Light trap
FAMAY	FAMAY095-07	FAMUBOLD0095	NAPWCH	NAPWCH	658[0n]	2	0	Yes					Acerpenna pygmaea	I	larva		Florida Agricultural and Mechanical University	BOX250-D12
DHF	DHF206-09	SWRC-Bs_Che_12		Bs_Che_12	658[0n]	2	0	Yes				03-May-2005	Acerpenna pygmaea	A	reared, jar 240		Stroud Water Research Center	adult tissue frozen at -80degC, larval exuviae in ethanol
EPHNB	EPHNB338-09	09NBMAY-0338	09NBMAY-0338		582[0n]	1	1	No				25-Jun-2008	Acerpenna pygmaea	A			Biodiversity Institute of Ontario	Light trap 1
EPCHU	EPCHU308-07	07PROBE-07046	07PROBE-07046		658[1n]	2	1	Yes				14-Jul-2007	Acerpenna pygmaea	A			Biodiversity Institute of Ontario	<VERBATIM LOCALITY>|Goose Creek, Marina|58.663|-94.167|</VERBATIM LOCALITY>
EPCHU	EPCHU401-07	07PROBE-2309	07PROBE-2309		634[0n]	2	1	Yes				17-Jul-2007	Acerpenna pygmaea	A			Biodiversity Institute of Ontario	<VERBATIM LOCALITY>|Goose Creek at Marina|58.663|-94.167|</VERBATIM LOCALITY>
EPCHU	EPCHU411-07	07PROBE-2319	07PROBE-2319		658[0n]	2	1	Yes				17-Jul-2007	Acerpenna pygmaea	A			Biodiversity Institute of Ontario	<VERBATIM LOCALITY>|Goose Creek at Marina|58.663|-94.167|</VERBATIM LOCALITY>
EPCHU	EPCHU339-07	07PROBE-07077	07PROBE-07077		658[0n]	2	1	Yes				17-Jul-2007	Acerpenna sp. CHU1	A			Biodiversity Institute of Ontario	Originally identified as `Fallceon thermophilos`. Overall shape of the hindwing resembles Acerpenna sp. Variation of the wing venation is much less comparing to Baetid sp. CHU1. `One group, including 2259 has low diversity in its morphology. The hindwing has a long, marginal intercalary vein that resembles the longitudinal veins, but this intercalary does not extend to the base of the wing, and i…
EPCHU	EPCHU358-07	07PROBE-07096	07PROBE-07096		658[0n]	2	1	Yes				25-Jul-2007	Acerpenna sp. CHU1	A			Biodiversity Institute of Ontario	Sweep net. Originally identified as `Fallceon thermophilos`. Overall shape of the hindwing resembles Acerpenna sp. Variation of the wing venation is much less comparing to Baetid sp. CHU1. `One group, including 2259 has low diversity in its morphology. The hindwing has a long, marginal intercalary vein that resembles the longitudinal veins, but this intercalary does not extend to the base of the …
EPCHU	EPCHU426-07	07PROBE-2334	07PROBE-2334		658[0n]	2	1	Yes				17-Jul-2007	Acerpenna sp. CHU1	A			Biodiversity Institute of Ontario	Originally identified as `Fallceon thermophilos`. Overall shape of the hindwing resembles Acerpenna sp. Variation of the wing venation is much less comparing to Baetid sp. CHU1. `One group, including 2259 has low diversity in its morphology. The hindwing has a long, marginal intercalary vein that resembles the longitudinal veins, but this intercalary does not extend to the base of the wing, and i…
EPCHU	EPCHU374-07	07PROBE-07112	07PROBE-07112		658[0n]	2	1	Yes				25-Jul-2007	Acerpenna sp. CHU1	A			Biodiversity Institute of Ontario	Sweep net. Originally identified as `Fallceon thermophilos`. Overall shape of the hindwing resembles Acerpenna sp. Variation of the wing venation is much less comparing to Baetid sp. CHU1. `One group, including 2259 has low diversity in its morphology. The hindwing has a long, marginal intercalary vein that resembles the longitudinal veins, but this intercalary does not extend to the base of the …
EPCHU	EPCHU375-07	07PROBE-07113	07PROBE-07113		658[1n]	2	1	Yes				25-Jul-2007	Acerpenna sp. CHU1	A			Biodiversity Institute of Ontario	Sweep net. Originally identified as `Fallceon thermophilos`. Overall shape of the hindwing resembles Acerpenna sp. Variation of the wing venation is much less comparing to Baetid sp. CHU1. `One group, including 2259 has low diversity in its morphology. The hindwing has a long, marginal intercalary vein that resembles the longitudinal veins, but this intercalary does not extend to the base of the …
EPCHU	EPCHU372-07	07PROBE-07110	07PROBE-07110		658[0n]	2	1	Yes				25-Jul-2007	Acerpenna sp. CHU1	A			Biodiversity Institute of Ontario	Sweep net. Originally identified as `Fallceon thermophilos`. Overall shape of the hindwing resembles Acerpenna sp. Variation of the wing venation is much less comparing to Baetid sp. CHU1. `One group, including 2259 has low diversity in its morphology. The hindwing has a long, marginal intercalary vein that resembles the longitudinal veins, but this intercalary does not extend to the base of the …
WEAI	WEAI001-11	BIOUG00637-A01	L#10PROBE-9261		658[0n]	2	0	Yes				09-Aug-2010	Acerpenna sp. CHU1	I			Biodiversity Institute of Ontario	Dip net G - many, tiny+med Dip net
EPCHU	EPCHU341-07	07PROBE-07079	07PROBE-07079		658[0n]	2	1	Yes				17-Jul-2007	Acerpenna sp. CHU1	A			Biodiversity Institute of Ontario	Originally identified as `Fallceon thermophilos`. Overall shape of the hindwing resembles Acerpenna sp. Variation of the wing venation is much less comparing to Baetid sp. CHU1. `One group, including 2259 has low diversity in its morphology. The hindwing has a long, marginal intercalary vein that resembles the longitudinal veins, but this intercalary does not extend to the base of the wing, and i…
EPCHU	EPCHU257-07	07PROBE-2259	07PROBE-2259		650[0n]	2	1	Yes				18-Jul-2007	Acerpenna sp. CHU1	A			Biodiversity Institute of Ontario	Hand pick, adult photographed by J. Cossey. Originally identified as `Fallceon thermophilos`. Overall shape of the hindwing resembles Acerpenna sp. Variation of the wing venation is much less comparing to Baetid sp. CHU1. `One group, including 2259 has low diversity in its morphology. The hindwing has a long, marginal intercalary vein that resembles the longitudinal veins, but this intercalary do…
EPCHU	EPCHU338-07	07PROBE-07076	07PROBE-07076		658[0n]	2	1	Yes				17-Jul-2007	Acerpenna sp. CHU1	A			Biodiversity Institute of Ontario	Originally identified as `Fallceon thermophilos`. Overall shape of the hindwing resembles Acerpenna sp. Variation of the wing venation is much less comparing to Baetid sp. CHU1. `One group, including 2259 has low diversity in its morphology. The hindwing has a long, marginal intercalary vein that resembles the longitudinal veins, but this intercalary does not extend to the base of the wing, and i…
EPCHU	EPCHU376-07	07PROBE-07114	07PROBE-07114		658[0n]	2	1	Yes				25-Jul-2007	Acerpenna sp.JMW1	A			Biodiversity Institute of Ontario	Sweep net. Originally identified as `Fallceon thermophilos`. Wing veination of the hind wing very variable. Shape of the hind wing slightly different from Acerpenna sp. CHU1. `The wing venation is different from an old drawing of F. thermophilos, so I meant that all of them should be called Diphetor sp. This cluster has considerable variation in the morphology of the hindwing venation that result…
EPCHU	EPCHU377-07	07PROBE-2285	07PROBE-2285		655[0n]	2	1	Yes				17-Jul-2007	Acerpenna sp.JMW1	A			Biodiversity Institute of Ontario	Originally identified as `Fallceon thermophilos`. Wing veination of the hind wing very variable. Shape of the hind wing slightly different from Acerpenna sp. CHU1. `The wing venation is different from an old drawing of F. thermophilos, so I meant that all of them should be called Diphetor sp. This cluster has considerable variation in the morphology of the hindwing venation that results in at lea…
EPCHU	EPCHU530-07	07PROBE-2438	07PROBE-2438		658[0n]	2	1	Yes				21-Jul-2007	Acerpenna sp.JMW1	A			Biodiversity Institute of Ontario	Light trap. Originally identified as `Fallceon thermophilos`. Wing veination of the hind wing very variable. Shape of the hind wing slightly different from Acerpenna sp. CHU1. `The wing venation is different from an old drawing of F. thermophilos, so I meant that all of them should be called Diphetor sp. This cluster has considerable variation in the morphology of the hindwing venation that resul…
WEAI	WEAI111-11	BIOUG00639-B02	JW20110618-1-1		658[0n]	2	1	Yes				18-Jun-2011	Acerpenna sp.JMW1	I			Biodiversity Institute of Ontario
WEAI	WEAI002-11	BIOUG00637-A02	L#10PROBE-9261		658[0n]	2	1	Yes				09-Aug-2010	Acerpenna sp.JMW1	I			Biodiversity Institute of Ontario	Dip net G - many, tiny+med Dip net
EPCHU	EPCHU255-07	07PROBE-2257	07PROBE-2257		658[0n]	2	1	Yes				21-Jul-2007	Acerpenna sp.JMW1	A			Biodiversity Institute of Ontario	Light trap. Originally identified as `Fallceon thermophilos`. Wing veination of the hind wing very variable. Shape of the hind wing slightly different from Acerpenna sp. CHU1. `The wing venation is different from an old drawing of F. thermophilos, so I meant that all of them should be called Diphetor sp. This cluster has considerable variation in the morphology of the hindwing venation that resul…
EPCHU	EPCHU461-07	07PROBE-2369	07PROBE-2369		658[0n]	2	1	Yes				17-Jul-2007	Acerpenna sp.JMW1	A			Biodiversity Institute of Ontario	Originally identified as `Fallceon thermophilos`. Wing veination of the hind wing very variable. Shape of the hind wing slightly different from Acerpenna sp. CHU1. `The wing venation is different from an old drawing of F. thermophilos, so I meant that all of them should be called Diphetor sp. This cluster has considerable variation in the morphology of the hindwing venation that results in at lea…
EPCHU	EPCHU342-07	07PROBE-07080	07PROBE-07080		658[0n]	2	1	Yes				17-Jul-2007	Acerpenna sp.JMW1	A			Biodiversity Institute of Ontario	Originally identified as `Fallceon thermophilos`. Wing veination of the hind wing very variable. Shape of the hind wing slightly different from Acerpenna sp. CHU1. `The wing venation is different from an old drawing of F. thermophilos, so I meant that all of them should be called Diphetor sp. This cluster has considerable variation in the morphology of the hindwing venation that results in at lea…
EPCHU	EPCHU347-07	07PROBE-07085	07PROBE-07085		658[0n]	2	1	Yes				25-Jul-2007	Acerpenna sp.JMW1	A			Biodiversity Institute of Ontario	Sweep net. Originally identified as `Fallceon thermophilos`. Wing veination of the hind wing very variable. Shape of the hind wing slightly different from Acerpenna sp. CHU1. `The wing venation is different from an old drawing of F. thermophilos, so I meant that all of them should be called Diphetor sp. This cluster has considerable variation in the morphology of the hindwing venation that result…
EPCHU	EPCHU413-07	07PROBE-2321	07PROBE-2321		658[0n]	2	1	Yes				17-Jul-2007	Acerpenna sp.JMW1	A			Biodiversity Institute of Ontario	Originally identified as `Fallceon thermophilos`. Wing veination of the hind wing very variable. Shape of the hind wing slightly different from Acerpenna sp. CHU1. `The wing venation is different from an old drawing of F. thermophilos, so I meant that all of them should be called Diphetor sp. This cluster has considerable variation in the morphology of the hindwing venation that results in at lea…
EPCHU	EPCHU355-07	07PROBE-07093	07PROBE-07093		658[0n]	2	1	Yes				25-Jul-2007	Acerpenna sp.JMW1	A			Biodiversity Institute of Ontario	Sweep net. Originally identified as `Fallceon thermophilos`. Wing veination of the hind wing very variable. Shape of the hind wing slightly different from Acerpenna sp. CHU1. `The wing venation is different from an old drawing of F. thermophilos, so I meant that all of them should be called Diphetor sp. This cluster has considerable variation in the morphology of the hindwing venation that result…
EPCHU	EPCHU340-07	07PROBE-07078	07PROBE-07078		630[0n]	2	1	Yes				17-Jul-2007	Acerpenna sp.JMW1	A			Biodiversity Institute of Ontario	Originally identified as `Fallceon thermophilos`. Wing veination of the hind wing very variable. Shape of the hind wing slightly different from Acerpenna sp. CHU1. `The wing venation is different from an old drawing of F. thermophilos, so I meant that all of them should be called Diphetor sp. This cluster has considerable variation in the morphology of the hindwing venation that results in at lea…
EPCHU	EPCHU371-07	07PROBE-07109	07PROBE-07109		658[0n]	2	1	Yes				25-Jul-2007	Acerpenna sp.JMW1	A			Biodiversity Institute of Ontario	Sweep net. Originally identified as `Fallceon thermophilos`. Wing veination of the hind wing very variable. Shape of the hind wing slightly different from Acerpenna sp. CHU1. `The wing venation is different from an old drawing of F. thermophilos, so I meant that all of them should be called Diphetor sp. This cluster has considerable variation in the morphology of the hindwing venation that result…
SBEP	SBEP016-03	136_DC_CA			630[0n]	0	0	No					Ameletus amador
SBEP	SBEP054-03	414B_WC_OR			630[0n]	0	0	No				28-Apr-1996	Ameletus andersoni
SBEP	SBEP052-03	412_CO_OR			630[0n]	0	0	No				04-Jan-1996	Ameletus andersoni
SBEP	SBEP053-03	414A_WC_OR			630[0n]	0	0	No				28-Apr-1996	Ameletus andersoni
SBEP	SBEP084-03	652_HGC_WA	652_HGC_WA		630[0n]	0	0	No				17-May-2002	Ameletus andersoni
SBEP	SBEP099-03	715_FC_AB			630[0n]	0	0	No				28-Aug-1990	Ameletus bellulus
SBEP	SBEP096-03	712_FC_AB			630[0n]	0	0	No				28-Aug-1990	Ameletus bellulus
SBEP	SBEP088-03	663_GB_VT			630[0n]	0	0	No				18-May-1985	Ameletus browni
SBEP	SBEP087-03	662_GBBR_VT			630[0n]	0	0	No				18-May-1985	Ameletus browni
BBEPT	BBEPT161-10	10BBEPT-0160	L#PC2010YO-074	10BBEPT-0160	658[0n]	2	1	Yes				22-Jul-2010	Ameletus celer	I	Yoho NP		Biodiversity Institute of Ontario	Cloudy: cool Freehand Sampling
BBEPT	BBEPT163-10	10BBEPT-0162	L#PC2010YO-074	10BBEPT-0162	658[0n]	2	1	Yes				22-Jul-2010	Ameletus celer	I	Yoho NP		Biodiversity Institute of Ontario	Cloudy: cool Freehand Sampling
BBEPT	BBEPT080-10	10BBEPT-0079	L#PC2010KT-089	10BBEPT-0079	658[0n]	2	1	Yes				29-Jul-2010	Ameletus celer	I	Kootenay NP		Biodiversity Institute of Ontario	Overcast Aquatic Freehand Sampling
ABMAY	ABMAY035-09	08ABMAY-0035	L#08WATL-025		658[0n]	2	1	Yes				23-Jul-2008	Ameletus celer	I	Waterton Lakes National Park		Biodiversity Institute of Ontario	free-hand sampling
SBEP	SBEP083-03	651_JPC_AB			630[0n]	0	0	No				31-May-2002	Ameletus celer
BBEPT	BBEPT096-10	10BBEPT-0095	L#PC2010KT-116	10BBEPT-0095	658[0n]	2	1	Yes				30-Jul-2010	Ameletus celer	I	Kootenay NP		Biodiversity Institute of Ontario	Hot: sunny: very dry Aquatic Freehand Sampling
ABMAY	ABMAY036-09	08ABMAY-0036	L#08WATL-025		552[0n]	2	1	Yes				23-Jul-2008	Ameletus celer	I	Waterton Lakes National Park		Biodiversity Institute of Ontario	free-hand sampling
ABMAY	ABMAY037-09	08ABMAY-0037	L#08WATL-025		658[0n]	2	1	Yes				23-Jul-2008	Ameletus celer	I	Waterton Lakes National Park		Biodiversity Institute of Ontario	free-hand sampling
BBEPT	BBEPT132-10	10BBEPT-0131	L#PC2010JP-284	10BBEPT-0131	658[0n]	2	1	Yes				04-Aug-2010	Ameletus celer	A	Jasper NP		Biodiversity Institute of Ontario	Overcast: cold Freehand Sampling
BBEPT	BBEPT133-10	10BBEPT-0132	L#PC2010JP-284	10BBEPT-0132	658[0n]	2	1	Yes				04-Aug-2010	Ameletus celer	A	Jasper NP		Biodiversity Institute of Ontario	Overcast: cold Freehand Sampling
BBEPT	BBEPT095-10	10BBEPT-0094	L#PC2010KT-116	10BBEPT-0094	483[0n]	2	1	No				30-Jul-2010	Ameletus celer	I	Kootenay NP		Biodiversity Institute of Ontario	Hot: sunny: very dry Aquatic Freehand Sampling
BBEPT	BBEPT160-10	10BBEPT-0159	L#PC2010YO-074	10BBEPT-0159	658[0n]	2	1	Yes				22-Jul-2010	Ameletus celer	I	Yoho NP		Biodiversity Institute of Ontario	Cloudy: cool Freehand Sampling
BBEPT	BBEPT159-10	10BBEPT-0158	L#PC2010YO-074	10BBEPT-0158	658[0n]	2	1	Yes				22-Jul-2010	Ameletus celer	I	Yoho NP		Biodiversity Institute of Ontario	Cloudy: cool Freehand Sampling
BBEPT	BBEPT182-10	10BBEPT-0181	L#PC2010YO-114	10BBEPT-0181	658[0n]	2	1	Yes				23-Jul-2010	Ameletus celer	I	Yoho NP		Biodiversity Institute of Ontario	Partly cloudy: warm Freehand Sampling
BBEPT	BBEPT176-10	10BBEPT-0175	L#PC2010YO-114	10BBEPT-0175	658[0n]	2	1	Yes				23-Jul-2010	Ameletus cf. celer	I	Yoho NP		Biodiversity Institute of Ontario	Partly cloudy: warm Freehand Sampling
BBEPT	BBEPT177-10	10BBEPT-0176	L#PC2010YO-114	10BBEPT-0176	658[0n]	2	1	Yes				23-Jul-2010	Ameletus cf. celer	I	Yoho NP		Biodiversity Institute of Ontario	Partly cloudy: warm Freehand Sampling
SBEP	SBEP112-03	744_CG_AB			630[0n]	0	0	No				15-May-2002	Ameletus cooki
ABMAY	ABMAY046-09	08ABMAY-0046	L#08WATL-120		658[1n]	2	1	Yes				07-Aug-2008	Ameletus cooki	I	Waterton Lakes National Park		Biodiversity Institute of Ontario	free-hand sampling
ABMAY	ABMAY045-09	08ABMAY-0045	L#08WATL-120		647[0n]	2	1	Yes				07-Aug-2008	Ameletus cooki	I	Waterton Lakes National Park		Biodiversity Institute of Ontario	free-hand sampling
ABMAY	ABMAY014-09	08ABMAY-0014	L#08WATL-149		658[0n]	2	1	Yes				08-Aug-2008	Ameletus cooki	A	Waterton		Biodiversity Institute of Ontario	Waterton|Night UV sheet
SBEP	SBEP107-03	726_PC_AB			630[0n]	0	0	No				31-Jul-1991	Ameletus cooki
SBEP	SBEP100-03	716_PC_AB			630[0n]	0	0	No				31-Jul-1991	Ameletus cooki
LJMAY	LJMAY274-11	BIOUG00640-C04	L#LJMAY2011-022		658[0n]	2	5	Yes				09-Apr-2011	Ameletus cryptostimulus	I			Biodiversity Institute of Ontario	intermediate between A. tarteri and A. cryptostimulus in colour pattern, but spines on posterior margins of terga and ratio of length of row of setae: gap in setae on left mandible fit cryptostimulus better
SBEP	SBEP014-03	130_SC_CA			630[0n]	0	0	No					Ameletus dissitus
SBEP	SBEP132-03	806_SBC_CO			630[0n]	0	0	No				20-Aug-1990	Ameletus doddsianus
LJMAY	LJMAY121-09	09LJ121	09LJ121		658[0n]	2	0	Yes				17-Apr-2009	Ameletus lineatus	I	larva		Indiana University	tree based identification
SBEP	SBEP058-03	421A_WCC_PA			630[0n]	0	0	No				03-Jun-2002	Ameletus lineatus
SBEP	SBEP061-03	441_WC_ON			630[0n]	0	0	No				20-Apr-2002	Ameletus lineatus
INHSE	INHSP022-09	08INHSP-022	08INHSP-022	INHS 300928	658[0n]	2	1	Yes				12-Apr-2008	Ameletus lineatus	I			Illinois Natural History Survey
SBEP	SBEP046-03	3_TBS_ME			630[0n]	0	0	No				22-Apr-2001	Ameletus lineatus
INHSE	INHSP062-09	08INHSP-062	08INHSP-062	INHS 300365	656[0n]	2	1	Yes				14-Mar-2007	Ameletus lineatus	I			Illinois Natural History Survey
INHSE	INHSE001-08	08INHSE-0001	08INHSE-0001	163084	658[0n]	2	1	Yes				23-Mar-2006	Ameletus lineatus	I			Illinois Natural History Survey
INHSE	INHSE004-08	08INHSE-0004	08INHSE-0004	76726	658[0n]	2	1	Yes				05-Apr-2005	Ameletus lineatus	I			Illinois Natural History Survey
SBEP	SBEP055-03	415A_UC_ON			630[0n]	0	0	No				20-Apr-2002	Ameletus lineatus
LJMAY	LJMAY119-09	09LJ119	09LJ119		658[0n]	2	0	Yes				17-Apr-2009	Ameletus lineatus	I	larva		Indiana University	tree based identification
INHSE	INHSE002-08	08INHSE-0002	08INHSE-0002	76918	658[1n]	2	1	Yes				06-Apr-2005	Ameletus lineatus	I			Illinois Natural History Survey
SBEP	SBEP062-03	443_TC_ON			630[0n]	0	0	No				05-May-2002	Ameletus lineatus
LJMAY	LJMAY120-09	09LJ120	09LJ120		658[0n]	2	0	Yes				17-Apr-2009	Ameletus lineatus	I	larva		Indiana University	tree based identification
INHSE	INHSP059-09	08INHSP-059	08INHSP-059	INHS 300360	658[0n]	2	1	Yes				18-Mar-2007	Ameletus lineatus	I			Illinois Natural History Survey
SBEP	SBEP080-03	649A_JPC_AB			630[0n]	0	0	No				31-May-2002	Ameletus oregonensis
SBEP	SBEP081-03	649L_JPC_AB			630[0n]	0	0	No				31-May-2002	Ameletus oregonensis
SBEP	SBEP015-03	133_JPC_AB			630[0n]	0	0	No					Ameletus oregonensis
SBEP	SBEP079-03	649_JPC_AB			630[0n]	0	0	No				31-May-2002	Ameletus oregonensis
SBEP	SBEP097-03	713_ER_AB			630[0n]	0	0	No				23-Aug-1992	Ameletus pritchardi
SBEP	SBEP108-03	727_ER_AB			630[0n]	0	0	No				23-Aug-1992	Ameletus pritchardi
BBEPT	BBEPT180-10	10BBEPT-0179	L#PC2010YO-114	10BBEPT-0179	658[0n]	2	1	Yes				23-Jul-2010	Ameletus similior	I	Yoho NP		Biodiversity Institute of Ontario	Partly cloudy: warm Freehand Sampling
SBEP	SBEP103-03	720_FC_AB			630[0n]	0	0	No				28-Aug-1990	Ameletus similior
BBEPT	BBEPT107-10	10BBEPT-0106	L#PC2010KT-116	10BBEPT-0106	658[0n]	2	1	Yes				30-Jul-2010	Ameletus similior	I	Kootenay NP		Biodiversity Institute of Ontario	Hot: sunny: very dry Aquatic Freehand Sampling
BBEPT	BBEPT179-10	10BBEPT-0178	L#PC2010YO-114	10BBEPT-0178	658[0n]	2	1	Yes				23-Jul-2010	Ameletus similior	I	Yoho NP		Biodiversity Institute of Ontario	Partly cloudy: warm Freehand Sampling
BBEPT	BBEPT183-10	10BBEPT-0182	L#PC2010YO-114	10BBEPT-0182	658[0n]	2	1	Yes				23-Jul-2010	Ameletus similior	I	Yoho NP		Biodiversity Institute of Ontario	Partly cloudy: warm Freehand Sampling
SBEP	SBEP095-03	711_FC_AB			630[0n]	0	0	No				28-Aug-1990	Ameletus similior
SWAMI	SWAMI002-11	SWA_iBOL_UofS_73	SWA_BENT_584 id		658[0n]	2	1	Yes				16-Sep-2008	Ameletus subnotatus	I			Biodiversity Institute of Ontario
SWAMI	SWAMI003-11	SWA_iBOL_UofS_74	SWA_BENT_584 id		658[0n]	2	1	Yes				16-Sep-2008	Ameletus subnotatus	I			Biodiversity Institute of Ontario
BKMAY	BKMAY021-11	BIOUG00637-G01	L#Bkond2011-25		658[0n]	2	1	Yes				16-Mar-2011	Ameletus subnotatus				Biodiversity Institute of Ontario
SWAMI	SWAMI005-11	SWA_iBOL_UofS_76	SWA_BENT_584 id		658[0n]	2	1	Yes				16-Sep-2008	Ameletus subnotatus	I			Biodiversity Institute of Ontario
SBEP	SBEP098-03	714_CW_AB			630[0n]	0	0	No				01-Jan-1989	Ameletus subnotatus
SWAMI	SWAMI001-11	SWA_iBOL_UofS_72	SWA_BENT_584 id		658[0n]	2	1	Yes				16-Sep-2008	Ameletus subnotatus	I			Biodiversity Institute of Ontario
BKMAY	BKMAY023-11	BIOUG00637-G03	L#Bkond2011-17		658[0n]	2	1	Yes				23-Mar-2011	Ameletus subnotatus				Biodiversity Institute of Ontario
BKMAY	BKMAY022-11	BIOUG00637-G02	L#Bkond2011-17		658[0n]	2	1	Yes				23-Mar-2011	Ameletus subnotatus				Biodiversity Institute of Ontario
BKMAY	BKMAY020-11	BIOUG00637-F12	L#Bkond2011-24		658[0n]	2	1	Yes				16-Mar-2011	Ameletus subnotatus				Biodiversity Institute of Ontario
SWAMI	SWAMI004-11	SWA_iBOL_UofS_75	SWA_BENT_584 id		658[0n]	2	1	Yes				16-Sep-2008	Ameletus subnotatus	I			Biodiversity Institute of Ontario
SBEP	SBEP104-03	721A_FC_AB			630[0n]	0	0	No				14-Jul-1991	Ameletus suffussus
SBEP	SBEP109-03	728_ER_AB			630[0n]	0	0	No					Ameletus suffussus
SBEP	SBEP086-03	657_HC_PA			630[0n]	0	0	No				17-May-1990	Ameletus tarteri
SBEP	SBEP085-03	656_HC_WV			630[0n]	0	0	No				17-May-1990	Ameletus tarteri
HIEPH	HIEPT182-10	HIEPT-1120	HIEPT-1120		658[0n]	2	1	Yes				03-May-2010	Ameletus tertius	I			Pennington Associates Inc.	::taxonomy:name updated based on NJ tree: Original ID= Ameletus sp.::endTaxonomy:
HIEPH	HIMXD260-10	10HIMXD-0260	10HIMXD-0260		658[0n]	2	1	Yes				03-May-2010	Ameletus tertius	I			Biodiversity Institute of Ontario	::taxonomy:name updated based on NJ tree: Original ID= Ameletus sp.::endTaxonomy:
HIEPH	HIMXD098-10	10HIMXD-0098	10HIMXD-0098		658[0n]	2	1	Yes				06-May-2010	Ameletus tertius	I			Biodiversity Institute of Ontario	::taxonomy:name updated based on NJ tree: Original ID= Ameletus sp.::endTaxonomy:
HIEPH	HIEPT232-10	HIEPT-1170	HIEPT-1170		658[0n]	2	1	Yes				05-May-2010	Ameletus tertius	I			Kentucky Department of Environmental Protection	::taxonomy:name updated based on NJ tree: Original ID= Ameletus sp.::endTaxonomy:
SMMAY	SMMAY140-07	07GSM-5971	07GSM-5971		658[0n]	2	0	Yes				18-May-2007	Ameletus tertius	I	larva		Indiana University	whole specimen
HIEPH	HIMXD097-10	10HIMXD-0097	10HIMXD-0097		648[0n]	2	1	Yes				06-May-2010	Ameletus tertius	I			Biodiversity Institute of Ontario	::taxonomy:name updated based on NJ tree: Original ID= Ameletus sp.::endTaxonomy:
SBEP	SBEP101-03	717_PC_AB			630[0n]	0	0	No				01-Jan-1989	Ameletus validus
SBEP	SBEP078-03	648_JPC_AB			630[0n]	0	0	No				31-May-2002	Ameletus velox
SBEP	SBEP102-03	718_JPC_AB			630[0n]	0	0	No				06-Oct-1992	Ameletus velox
SBEP	SBEP105-03	722_BR_AB			630[0n]	0	0	No				11-Jun-2005	Ameletus vernalis
SBEP	SBEP082-03	650_BR_AB			630[0n]	0	0	No				31-May-2002	Ameletus vernalis
SBEP	SBEP106-03	725_BR_AB			630[0n]	0	0	No				01-Jan-1989	Ameletus vernalis
LJMAY	LJMAY280-11	BIOUG00640-C10	L#LJMAY2011-041		658[0n]	2	1	Yes				02-Apr-2011	Americabaetis cf. pleturus	I			Biodiversity Institute of Ontario
LJMAY	LJMAY279-11	BIOUG00640-C09	L#LJMAY2011-041		658[0n]	2	1	Yes				02-Apr-2011	Americabaetis cf. pleturus	I			Biodiversity Institute of Ontario	colour pattern differs from that described by Lugo-Ortiz & McCafferty, 1994
SWAMI	SWAMI006-11	SWA_iBOL_UofS_93	SWA_BENT_591 id		454[0n]	4	1	No				11-Aug-2008	Ametropus neavei	I			Biodiversity Institute of Ontario
SWAMI	SWAMI007-11	SWA_iBOL_UofS_138	SWA_BENT_1130 id		658[0n]	2	1	Yes				10-Aug-2009	Ametropus neavei	I			Biodiversity Institute of Ontario
SBEP	SBEP037-03	260_LF_SK			630[0n]	0	0	No				30-Apr-1990	Ametropus neavei
SWAMI	SWAMI008-11	SWA_iBOL_UofS_173	SWA_v_616 isotope		658[0n]	2	1	Yes				01-Aug-2009	Ametropus neavei	I			Biodiversity Institute of Ontario
WEAI	WEAI121-11	BIOUG00639-B12	JW20110625-1		658[0n]	2	1	Yes				25-Jun-2011	Anthopotamus verticis	A			Biodiversity Institute of Ontario	UV light
WEAI	WEAI123-11	BIOUG00639-C02	JW20110625-1		658[0n]	2	1	Yes				25-Jun-2011	Anthopotamus verticis	A			Biodiversity Institute of Ontario	UV light
WEAI	WEAI122-11	BIOUG00639-C01	JW20110625-1		658[0n]	2	1	Yes				25-Jun-2011	Anthopotamus verticis	A			Biodiversity Institute of Ontario	UV light
LJMAY	LJMAY241-11	BIOUG00639-H06	L#LJMAY2011-006		658[0n]	1	5	No				24-Feb-2011	Apobaetis sp.LJ1	I			Biodiversity Institute of Ontario
NYMAY	NYMAY005-07	LJNY-005	LJNY-005		658[0n]	2	0	Yes				29-Jun-2007	Arthroplea bipunctata	I	larva		Indiana University
NYMAY	NYMAY004-07	LJNY-004	LJNY-004		658[0n]	2	0	Yes				29-Jun-2007	Arthroplea bipunctata	I	larva		Indiana University
NYMAY	NYMAY007-07	LJNY-007	LJNY-007		658[0n]	2	0	Yes				29-Jun-2007	Arthroplea bipunctata	I	larva		Indiana University
NYMAY	NYMAY008-07	LJNY-008	LJNY-008		658[0n]	2	0	Yes				29-Jun-2007	Arthroplea bipunctata	I	larva		Indiana University
NYMAY	NYMAY003-07	LJNY-003	LJNY-003		658[0n]	2	0	Yes				29-Jun-2007	Arthroplea bipunctata	I	larva		Indiana University
DHF	DHF023-09	SWRC-Aa_E_05		Aa_E_05	658[0n]	2	0	Yes				01-Jul-1985	Attenella attenuata	A			Stroud Water Research Center	adult tissue frozen at -80degC, larval exuviae in alcohol
WEAI	WEAI044-11	BIOUG00637-D08	L#09CB-131		658[0n]	2	1	Yes				24-Jul-2009	Attenella attenuata		Cape Breton Highlands	Specimen in 95% Ethanol	Biodiversity Institute of Ontario	UV Light Trap |
HIEPH	HIEPT004-09	HIMAY-0001	JCEPH-0011		604[0n]	2	1	Yes				03-Jun-2009	Attenella attenuata	I			North Carolina State University, Centennial Campus	larva
SBEP	SBEP115-03	752_DR_PA			630[0n]	0	0	No				24-Jul-1985	Attenella attenuata
PUMAY	PUMAY082-08	LJ082PU	LJ082PU		658[0n]	2	0	Yes				18-Aug-2007	Attenella margarita	I	alcohol		Research Collection of Luke M. Jacobus	larva
LJMAY	LJMAY267-11	BIOUG00640-B09	L#LJMAY2011-026		658[0n]	2	1	Yes				16-Aug-2010	Attenella margarita	I			Biodiversity Institute of Ontario
PUMAY	PUMAY083-08	LJ083PU	LJ083PU		658[0n]	2	0	Yes				18-Aug-2007	Attenella margarita	I	alcohol		Research Collection of Luke M. Jacobus	larva
SWRCD	SWRCB239-08	08-SWRC-0979	08-SWRC-0979	08-SWRC-0979	617[0n]	2	2	Yes				10-Mar-2008	Baetidae	I	St 11		Stroud Water Research Center	Subsample size 1/16
SWRCD	SWRCB291-08	08-SWRC-1031	08-SWRC-1031	08-SWRC-1031	657[0n]	2	2	Yes				10-Mar-2008	Baetidae	I	St 11		Stroud Water Research Center	Subsample size 1/16
SWRCD	SWRCB468-08	08-SWRC-1208	08-SWRC-1208	08-SWRC-1208	657[0n]	2	1	Yes				10-Mar-2008	Baetidae	I	St 11		Stroud Water Research Center	Subsample size 1/8
SWRCD	SWRCB073-08	08-SWRC-0813	08-SWRC-0813	08-SWRC-0813	657[0n]	2	2	Yes				10-Mar-2008	Baetidae	I	St 11		Stroud Water Research Center	Subsample size 1/16
SWRCD	SWRCB472-08	08-SWRC-1212	08-SWRC-1212	08-SWRC-1212	657[0n]	2	1	Yes				10-Mar-2008	Baetidae	I	St 11		Stroud Water Research Center	Subsample size 1/8
SWRCD	SWRCB479-08	08-SWRC-1219	08-SWRC-1219	08-SWRC-1219	657[0n]	2	1	Yes				10-Mar-2008	Baetidae	I	St 11		Stroud Water Research Center	Subsample size 1/8
CFWIB	CFWIB386-10	10-SCCWRP-1336	19342	10-SCCWRP-1336	658[0n]	2	1	Yes				17-Jun-2010	Baetis	L	19342		Stroud Water Research Center	distinct taxa
CFWIB	CFWIB381-10	10-SCCWRP-1331	19342	10-SCCWRP-1331	658[0n]	2	1	Yes				17-Jun-2010	Baetis	L	19342		Stroud Water Research Center	distinct taxa
SWRCD	SWRCB061-08	08-SWRC-0801	08-SWRC-0801	08-SWRC-0801	657[0n]	2	2	Yes				10-Mar-2008	Baetis	I	St 11		Stroud Water Research Center	Subsample size 1/16
CFWIB	CFWIB389-10	10-SCCWRP-1339	19342	10-SCCWRP-1339	658[0n]	2	1	Yes				17-Jun-2010	Baetis	L	19342		Stroud Water Research Center	distinct taxa
CFWID	CFWID063-10	10-SCCWRP-2913	19351	10-SCCWRP-2913	658[0n]	2	1	Yes				15-Jun-2010	Baetis adonis	L	19351		Stroud Water Research Center
CFWID	CFWID071-10	10-SCCWRP-2921	19351	10-SCCWRP-2921	658[0n]	2	1	Yes				15-Jun-2010	Baetis adonis	L	19351		Stroud Water Research Center
CFWIC	CFWIC362-10	10-SCCWRP-2262.1	19349	10-SCCWRP-2262	655[0n]	6	1	Yes				15-Jun-2010	Baetis adonis	L	19349		Stroud Water Research Center	Sequence by Pilgrim.Erik@epamail.epa.gov
CFWIG	CFWIG764-10	10-SCCWRP-5799	19355	10-SCCWRP-5799	658[0n]	2	1	Yes				18-Jun-2010	Baetis adonis	L	19355		Stroud Water Research Center
CFWIG	CFWIG047-10	10-SCCWRP-5082	19354	10-SCCWRP-5082	658[0n]	2	1	Yes				18-Jun-2010	Baetis adonis	L	19354		Stroud Water Research Center
CFWIH	CFWIH438-10	10-SCCWRP-6423	19358	10-SCCWRP-6423	658[0n]	2	1	Yes				21-Jun-2010	Baetis adonis	L	19358		Stroud Water Research Center
CFWID	CFWID035-10	10-SCCWRP-2885	19351	10-SCCWRP-2885	658[0n]	2	1	Yes				15-Jun-2010	Baetis adonis	L	19351		Stroud Water Research Center
CFWIG	CFWIG026-10	10-SCCWRP-5061	19354	10-SCCWRP-5061	658[0n]	2	1	Yes				18-Jun-2010	Baetis adonis	L	19354		Stroud Water Research Center
BBEPT	BBEPT050-10	10BBEPT-0049	L#PC2010JP-068	10BBEPT-0049	658[0n]	2	1	Yes				26-Jun-2010	Baetis bicaudatus	I	Jasper NP		Biodiversity Institute of Ontario	Warm: sunny Freehand Sampling
BBEPT	BBEPT052-10	10BBEPT-0051	L#PC2010JP-068	10BBEPT-0051	658[0n]	2	1	Yes				26-Jun-2010	Baetis bicaudatus	I	Jasper NP		Biodiversity Institute of Ontario	Warm: sunny Freehand Sampling
ABMAY	ABSTO030-09	08ABSTO-0030	L#08BANFF-066		629[0n]	2	1	Yes				02-Aug-2008	Baetis bicaudatus	I	Banff		Biodiversity Institute of Ontario	Free-hand sampling
BBEPT	BBEPT098-10	10BBEPT-0097	L#PC2010KT-116	10BBEPT-0097	658[0n]	2	1	Yes				30-Jul-2010	Baetis bicaudatus	I	Kootenay NP		Biodiversity Institute of Ontario	Hot: sunny: very dry Aquatic Freehand Sampling
ABMAY	ABSTO033-09	08ABSTO-0033	L#08BANFF-066		658[0n]	2	1	Yes				02-Aug-2008	Baetis bicaudatus	I	Banff		Biodiversity Institute of Ontario	Free-hand sampling
BBEPT	BBEPT103-10	10BBEPT-0102	L#PC2010KT-116	10BBEPT-0102	658[0n]	2	1	Yes				30-Jul-2010	Baetis bicaudatus	I	Kootenay NP		Biodiversity Institute of Ontario	Hot: sunny: very dry Aquatic Freehand Sampling
BBEPT	BBEPT051-10	10BBEPT-0050	L#PC2010JP-068	10BBEPT-0050	658[0n]	2	1	Yes				26-Jun-2010	Baetis bicaudatus	I	Jasper NP		Biodiversity Institute of Ontario	Warm: sunny Freehand Sampling
BBEPT	BBEPT109-10	10BBEPT-0108	L#PC2010KT-116	10BBEPT-0108	658[0n]	2	1	Yes				30-Jul-2010	Baetis bicaudatus	I	Kootenay NP		Biodiversity Institute of Ontario	Hot: sunny: very dry Aquatic Freehand Sampling
ABMAY	ABSTO036-09	08ABSTO-0036	L#08BANFF-066		658[0n]	2	1	Yes				02-Aug-2008	Baetis bicaudatus	I	Banff		Biodiversity Institute of Ontario	Free-hand sampling
BBEPT	BBEPT104-10	10BBEPT-0103	L#PC2010KT-116	10BBEPT-0103	658[0n]	2	1	Yes				30-Jul-2010	Baetis bicaudatus	I	Kootenay NP		Biodiversity Institute of Ontario	Hot: sunny: very dry Aquatic Freehand Sampling
EPCHU	EPCHU165-07	07PROBE-2167	07PROBE-2167		658[0n]	2	1	Yes				16-Jul-2007	Baetis brunneicolor	I	N		Biodiversity Institute of Ontario	<VERBATIM LOCALITY>|Eastern Creek, 100-200 m down stream of dirt road|58.76|-93.952|3</VERBATIM LOCALITY>
EPCHU	EPCHU163-07	07PROBE-2165	07PROBE-2165		658[0n]	2	1	Yes				17-Jul-2007	Baetis brunneicolor	I	N		Biodiversity Institute of Ontario	<VERBATIM LOCALITY>|Goose Creek at Marina|58.663|-94.167|</VERBATIM LOCALITY>
EPCHU	EPCHU188-07	07PROBE-2190	07PROBE-2190		658[0n]	2	1	Yes				27-Jul-2007	Baetis brunneicolor	I	N		Biodiversity Institute of Ontario	Hand pick<VERBATIM LOCALITY>|Ramsay Creek|58.731|-93.781|9</VERBATIM LOCALITY>
EPCHU	EPCHU162-07	07PROBE-2164	07PROBE-2164		658[0n]	2	1	Yes				17-Jul-2007	Baetis brunneicolor	I	N		Biodiversity Institute of Ontario	<VERBATIM LOCALITY>|Goose Creek at Marina|58.663|-94.167|</VERBATIM LOCALITY>
EPCHU	EPCHU190-07	07PROBE-2192	07PROBE-2192		649[0n]	2	1	Yes				27-Jul-2007	Baetis brunneicolor	I	N		Biodiversity Institute of Ontario	Hand pick<VERBATIM LOCALITY>|Ramsay Creek|58.731|-93.781|9</VERBATIM LOCALITY>
EPCHU	EPCHU156-07	07PROBE-2158	07PROBE-2158		658[0n]	2	1	Yes				17-Jul-2007	Baetis brunneicolor	I	N		Biodiversity Institute of Ontario	<VERBATIM LOCALITY>|Goose Creek at Marina|58.663|-94.167|</VERBATIM LOCALITY>
EPCHU	EPCHU160-07	07PROBE-2162	07PROBE-2162		658[0n]	2	1	Yes				17-Jul-2007	Baetis brunneicolor	I	N		Biodiversity Institute of Ontario	<VERBATIM LOCALITY>|Goose Creek at Marina|58.663|-94.167|</VERBATIM LOCALITY>
EPCHU	EPCHU217-07	07PROBE-2219	07PROBE-2219		658[0n]	2	1	Yes				23-Jul-2007	Baetis brunneicolor	A	A		Biodiversity Institute of Ontario	Sweep net<VERBATIM LOCALITY>|Eastern Creek|58.76|-93.952|3</VERBATIM LOCALITY>
EPCHU	EPCHU161-07	07PROBE-2163	07PROBE-2163		658[0n]	2	1	Yes				17-Jul-2007	Baetis brunneicolor	I	N		Biodiversity Institute of Ontario	<VERBATIM LOCALITY>|Goose Creek at Marina|58.663|-94.167|</VERBATIM LOCALITY>
EPCHU	EPCHU117-07	07PROBE-2119	07PROBE-2119		658[0n]	2	1	Yes				17-Jul-2007	Baetis brunneicolor	I	N		Biodiversity Institute of Ontario	<VERBATIM LOCALITY>|Goose Creek at Marina|58.663|-94.167|</VERBATIM LOCALITY>
EPCHU	EPCHU120-07	07PROBE-2122	07PROBE-2122		658[0n]	2	1	Yes				17-Jul-2007	Baetis brunneicolor	I	N		Biodiversity Institute of Ontario	<VERBATIM LOCALITY>|Goose Creek at Marina|58.663|-94.167|</VERBATIM LOCALITY>
EPCHU	EPCHU121-07	07PROBE-2123	07PROBE-2123		658[0n]	2	1	Yes				17-Jul-2007	Baetis brunneicolor	I	N		Biodiversity Institute of Ontario	<VERBATIM LOCALITY>|Goose Creek at Marina|58.663|-94.167|</VERBATIM LOCALITY>
EPCHU	EPCHU114-07	07PROBE-2116	07PROBE-2116		658[0n]	2	1	Yes				17-Jul-2007	Baetis brunneicolor	I	N		Biodiversity Institute of Ontario	<VERBATIM LOCALITY>|Goose Creek at Marina|58.663|-94.167|</VERBATIM LOCALITY>
EPCHU	EPCHU112-07	07PROBE-2114	07PROBE-2114		658[0n]	2	1	Yes				17-Jul-2007	Baetis brunneicolor	I	N		Biodiversity Institute of Ontario	<VERBATIM LOCALITY>|Goose Creek at Marina|58.663|-94.167|</VERBATIM LOCALITY>
EABAE	PUMAY088-08	LJ088PU	LJ088PU		658[0n]	2	0	Yes				12-Aug-2007	Baetis brunneicolor	I			Research Collection of Luke M. Jacobus	alcohol
EPCHU	EPCHU123-07	07PROBE-2125	07PROBE-2125		658[0n]	2	1	Yes				17-Jul-2007	Baetis brunneicolor	I	N		Biodiversity Institute of Ontario	<VERBATIM LOCALITY>|Goose Creek at Marina|58.663|-94.167|</VERBATIM LOCALITY>
EPCHU	EPCHU124-07	07PROBE-2126	07PROBE-2126		658[0n]	2	1	Yes				17-Jul-2007	Baetis brunneicolor	I	N		Biodiversity Institute of Ontario	<VERBATIM LOCALITY>|Goose Creek at Marina|58.663|-94.167|</VERBATIM LOCALITY>
EPCHU	EPCHU264-07	07PROBE-2266	07PROBE-2266		658[1n]	2	1	Yes				24-Jul-2007	Baetis brunneicolor	A	A		Biodiversity Institute of Ontario	Sweep net<VERBATIM LOCALITY>|Eastern Creek at culvert|58.76|-93.952|7</VERBATIM LOCALITY>
EPCHU	EPCHU019-07	07PROBE-2021	07PROBE-2021		658[0n]	2	1	Yes				25-Jul-2007	Baetis brunneicolor	I	N		Biodiversity Institute of Ontario	Hand pick<VERBATIM LOCALITY>|Churchill river at the Weir|58.676|-94.168|1</VERBATIM LOCALITY>
EPCHU	EPCHU042-07	07PROBE-2044	07PROBE-2044		658[0n]	2	1	Yes				23-Jul-2007	Baetis brunneicolor	I	N		Biodiversity Institute of Ontario	Hand pick<VERBATIM LOCALITY>|Eastern Creek|58.76|-93.952|3</VERBATIM LOCALITY>
EPCHU	EPCHU071-07	07PROBE-2073	07PROBE-2073		658[0n]	2	1	Yes				18-Jul-2007	Baetis brunneicolor	I	N		Biodiversity Institute of Ontario	D-net<VERBATIM LOCALITY>|Churchill river at the Weir, small pond near the Weir|58.673|-94.159|1</VERBATIM LOCALITY>
EPCHU	EPCHU365-07	07PROBE-07103	07PROBE-07103		658[0n]	2	1	Yes				25-Jul-2007	Baetis brunneicolor	A	A		Biodiversity Institute of Ontario	Sweep net<VERBATIM LOCALITY>|Churchill river at the Weir|58.676|-94.168|1</VERBATIM LOCALITY>
SWAMI	SWAMI044-11	SWA_iBOL_UofS_101	SWA_BENT_1075 id		658[0n]	6	1	Yes				21-Aug-2009	Baetis brunneicolor	I			Biodiversity Institute of Ontario
SWAMI	SWAMI047-11	SWA_iBOL_UofS_104	SWA_BENT_1075 id		658[0n]	2	1	Yes				21-Aug-2009	Baetis brunneicolor	I			Biodiversity Institute of Ontario
EPCHU	EPCHU154-07	07PROBE-2156	07PROBE-2156		658[0n]	2	1	Yes				17-Jul-2007	Baetis brunneicolor	I	N		Biodiversity Institute of Ontario	<VERBATIM LOCALITY>|Goose Creek at Marina|58.663|-94.167|</VERBATIM LOCALITY>
EPCHU	EPCHU153-07	07PROBE-2155	07PROBE-2155		658[0n]	2	1	Yes				17-Jul-2007	Baetis brunneicolor	I	N		Biodiversity Institute of Ontario	<VERBATIM LOCALITY>|Goose Creek at Marina|58.663|-94.167|</VERBATIM LOCALITY>
EPCHU	EPCHU152-07	07PROBE-2154	07PROBE-2154		639[0n]	6	1	Yes				17-Jul-2007	Baetis brunneicolor	I	N		Biodiversity Institute of Ontario	<VERBATIM LOCALITY>|Goose Creek at Marina|58.663|-94.167|</VERBATIM LOCALITY>
EPCHU	EPCHU155-07	07PROBE-2157	07PROBE-2157		658[0n]	2	1	Yes				17-Jul-2007	Baetis brunneicolor	I	N		Biodiversity Institute of Ontario	<VERBATIM LOCALITY>|Goose Creek at Marina|58.663|-94.167|</VERBATIM LOCALITY>
EPCHU	EPCHU175-07	07PROBE-2177	07PROBE-2177		658[0n]	2	1	Yes				16-Jul-2007	Baetis brunneicolor	I	N		Biodiversity Institute of Ontario	<VERBATIM LOCALITY>|Eastern Creek, 100-200 m down stream of dirt road|58.76|-93.952|3</VERBATIM LOCALITY>
INHSE	INHSE025-08	08INHSE-0025	08INHSE-0025	163795	628[1n]	0	1	No				11-Jul-2006	Baetis brunneicolor	I			Illinois Natural History Survey
EPCHU	EPCHU178-07	07PROBE-2180	07PROBE-2180		658[0n]	2	1	Yes				27-Jul-2007	Baetis brunneicolor	I	N		Biodiversity Institute of Ontario	Hand pick<VERBATIM LOCALITY>|Ramsay Creek|58.731|-93.781|9</VERBATIM LOCALITY>
EPCHU	EPCHU177-07	07PROBE-2179	07PROBE-2179		658[0n]	2	1	Yes				16-Jul-2007	Baetis brunneicolor	I	N		Biodiversity Institute of Ontario	<VERBATIM LOCALITY>|Eastern Creek, 100-200 m down stream of dirt road|58.76|-93.952|3</VERBATIM LOCALITY>
EPCHU	EPCHU176-07	07PROBE-2178	07PROBE-2178		658[0n]	2	1	Yes				16-Jul-2007	Baetis brunneicolor	I	N		Biodiversity Institute of Ontario	<VERBATIM LOCALITY>|Eastern Creek, 100-200 m down stream of dirt road|58.76|-93.952|3</VERBATIM LOCALITY>
EPCHU	EPCHU150-07	07PROBE-2152	07PROBE-2152		658[0n]	2	1	Yes				17-Jul-2007	Baetis brunneicolor	I	N		Biodiversity Institute of Ontario	<VERBATIM LOCALITY>|Goose Creek at Marina|58.663|-94.167|</VERBATIM LOCALITY>
EPCHU	EPCHU070-07	07PROBE-2072	07PROBE-2072		648[0n]	2	1	Yes				18-Jul-2007	Baetis brunneicolor	I	N		Biodiversity Institute of Ontario	D-net<VERBATIM LOCALITY>|Churchill river at the Weir, small pond near the Weir|58.673|-94.159|1</VERBATIM LOCALITY>
EPCHU	EPCHU060-07	07PROBE-2062	07PROBE-2062		658[0n]	2	1	Yes				18-Jul-2007	Baetis brunneicolor	I	N		Biodiversity Institute of Ontario	D-net<VERBATIM LOCALITY>|Churchill river at the Weir, small pond near the Weir|58.673|-94.159|1</VERBATIM LOCALITY>
EPCHU	EPCHU059-07	07PROBE-2061	07PROBE-2061		658[0n]	2	1	Yes				18-Jul-2007	Baetis brunneicolor	I	N		Biodiversity Institute of Ontario	D-net<VERBATIM LOCALITY>|Churchill river at the Weir, small pond near the Weir|58.673|-94.159|1</VERBATIM LOCALITY>
EPCHU	EPCHU057-07	07PROBE-2059	07PROBE-2059		639[1n]	2	1	Yes				18-Jul-2007	Baetis brunneicolor	I	N		Biodiversity Institute of Ontario	D-net<VERBATIM LOCALITY>|Churchill river at the Weir, small pond near the Weir|58.673|-94.159|1</VERBATIM LOCALITY>
EPCHU	EPCHU054-07	07PROBE-2056	07PROBE-2056		658[0n]	2	1	Yes				15-Jul-2007	Baetis brunneicolor	I	N		Biodiversity Institute of Ontario	<VERBATIM LOCALITY>|Eastern Creek|58.761|-93.952|7</VERBATIM LOCALITY>
EPCHU	EPCHU062-07	07PROBE-2064	07PROBE-2064		658[0n]	2	1	Yes				18-Jul-2007	Baetis brunneicolor	I	N		Biodiversity Institute of Ontario	D-net<VERBATIM LOCALITY>|Churchill river at the Weir, small pond near the Weir|58.673|-94.159|1</VERBATIM LOCALITY>
EPCHU	EPCHU063-07	07PROBE-2065	07PROBE-2065		658[0n]	2	1	Yes				18-Jul-2007	Baetis brunneicolor	I	N		Biodiversity Institute of Ontario	D-net<VERBATIM LOCALITY>|Churchill river at the Weir, small pond near the Weir|58.673|-94.159|1</VERBATIM LOCALITY>
EPCHU	EPCHU069-07	07PROBE-2071	07PROBE-2071		658[0n]	2	1	Yes				18-Jul-2007	Baetis brunneicolor	I	N		Biodiversity Institute of Ontario	D-net<VERBATIM LOCALITY>|Churchill river at the Weir, small pond near the Weir|58.673|-94.159|1</VERBATIM LOCALITY>
EPCHU	EPCHU067-07	07PROBE-2069	07PROBE-2069		658[0n]	2	1	Yes				18-Jul-2007	Baetis brunneicolor	I	N		Biodiversity Institute of Ontario	D-net<VERBATIM LOCALITY>|Churchill river at the Weir, small pond near the Weir|58.673|-94.159|1</VERBATIM LOCALITY>
EPCHU	EPCHU064-07	07PROBE-2066	07PROBE-2066		658[0n]	2	1	Yes				18-Jul-2007	Baetis brunneicolor	I	N		Biodiversity Institute of Ontario	D-net<VERBATIM LOCALITY>|Churchill river at the Weir, small pond near the Weir|58.673|-94.159|1</VERBATIM LOCALITY>
EPCHU	EPCHU129-07	07PROBE-2131	07PROBE-2131		658[0n]	2	1	Yes				17-Jul-2007	Baetis brunneicolor	I	N		Biodiversity Institute of Ontario	<VERBATIM LOCALITY>|Goose Creek at Marina|58.663|-94.167|</VERBATIM LOCALITY>
EPCHU	EPCHU127-07	07PROBE-2129	07PROBE-2129		658[0n]	2	1	Yes				17-Jul-2007	Baetis brunneicolor	I	N		Biodiversity Institute of Ontario	<VERBATIM LOCALITY>|Goose Creek at Marina|58.663|-94.167|</VERBATIM LOCALITY>
EPCHU	EPCHU180-07	07PROBE-2182	07PROBE-2182		658[0n]	2	1	Yes				27-Jul-2007	Baetis brunneicolor	I	N		Biodiversity Institute of Ontario	Hand pick<VERBATIM LOCALITY>|Ramsay Creek|58.731|-93.781|9</VERBATIM LOCALITY>
EPCHU	EPCHU146-07	07PROBE-2148	07PROBE-2148		658[0n]	2	1	Yes				17-Jul-2007	Baetis brunneicolor	I	N		Biodiversity Institute of Ontario	<VERBATIM LOCALITY>|Goose Creek at Marina|58.663|-94.167|</VERBATIM LOCALITY>
EPCHU	EPCHU130-07	07PROBE-2132	07PROBE-2132		658[0n]	2	1	Yes				17-Jul-2007	Baetis brunneicolor	I	N		Biodiversity Institute of Ontario	<VERBATIM LOCALITY>|Goose Creek at Marina|58.663|-94.167|</VERBATIM LOCALITY>
EPCHU	EPCHU143-07	07PROBE-2145	07PROBE-2145		658[0n]	2	1	Yes				17-Jul-2007	Baetis brunneicolor	I	N		Biodiversity Institute of Ontario	<VERBATIM LOCALITY>|Goose Creek at Marina|58.663|-94.167|</VERBATIM LOCALITY>
EPCHU	EPCHU181-07	07PROBE-2183	07PROBE-2183		658[0n]	2	1	Yes				27-Jul-2007	Baetis brunneicolor	I	N		Biodiversity Institute of Ontario	Hand pick<VERBATIM LOCALITY>|Ramsay Creek|58.731|-93.781|9</VERBATIM LOCALITY>
EPCHU	EPCHU182-07	07PROBE-2184	07PROBE-2184		658[0n]	2	1	Yes				27-Jul-2007	Baetis brunneicolor	I	N		Biodiversity Institute of Ontario	Hand pick<VERBATIM LOCALITY>|Ramsay Creek|58.731|-93.781|9</VERBATIM LOCALITY>
INHSE	INHSE031-08	08INHSE-0031	08INHSE-0031	63003	658[0n]	1	1	No				01-Jun-2005	Baetis brunneicolor	I	mis-ID? B. brunneicolor		Illinois Natural History Survey
MBMAY	MBSTO001-09	08MBSTO-001	L#08RIDMO-046		633[0n]	2	1	Yes				09-Jul-2008	Baetis brunneicolor	A	Riding Mountain		Biodiversity Institute of Ontario	daytime netting
EPCHU	EPCHU184-07	07PROBE-2186	07PROBE-2186		658[1n]	2	1	Yes				27-Jul-2007	Baetis brunneicolor	I	N		Biodiversity Institute of Ontario	Hand pick<VERBATIM LOCALITY>|Ramsay Creek|58.731|-93.781|9</VERBATIM LOCALITY>
EPCHU	EPCHU140-07	07PROBE-2142	07PROBE-2142		658[0n]	2	1	Yes				17-Jul-2007	Baetis brunneicolor	I	N		Biodiversity Institute of Ontario	<VERBATIM LOCALITY>|Goose Creek at Marina|58.663|-94.167|</VERBATIM LOCALITY>
EPCHU	EPCHU145-07	07PROBE-2147	07PROBE-2147		658[0n]	2	1	Yes				17-Jul-2007	Baetis brunneicolor	I	N		Biodiversity Institute of Ontario	<VERBATIM LOCALITY>|Goose Creek at Marina|58.663|-94.167|</VERBATIM LOCALITY>
EPCHU	EPCHU131-07	07PROBE-2133	07PROBE-2133		658[0n]	2	1	Yes				17-Jul-2007	Baetis brunneicolor	I	N		Biodiversity Institute of Ontario	<VERBATIM LOCALITY>|Goose Creek at Marina|58.663|-94.167|</VERBATIM LOCALITY>
EPCHU	EPCHU139-07	07PROBE-2141	07PROBE-2141		658[0n]	2	1	Yes				17-Jul-2007	Baetis brunneicolor	I	N		Biodiversity Institute of Ontario	<VERBATIM LOCALITY>|Goose Creek at Marina|58.663|-94.167|</VERBATIM LOCALITY>
INHSE	INHSE026-08	08INHSE-0026	08INHSE-0026	163795	658[1n]	0	1	No				11-Jul-2006	Baetis brunneicolor	I			Illinois Natural History Survey
EPCHU	EPCHU132-07	07PROBE-2134	07PROBE-2134		658[0n]	2	1	Yes				17-Jul-2007	Baetis brunneicolor	I	N		Biodiversity Institute of Ontario	<VERBATIM LOCALITY>|Goose Creek at Marina|58.663|-94.167|</VERBATIM LOCALITY>
EPCHU	EPCHU148-07	07PROBE-2150	07PROBE-2150		658[0n]	2	1	Yes				17-Jul-2007	Baetis brunneicolor	I	N		Biodiversity Institute of Ontario	<VERBATIM LOCALITY>|Goose Creek at Marina|58.663|-94.167|</VERBATIM LOCALITY>
EPCHU	EPCHU138-07	07PROBE-2140	07PROBE-2140		658[0n]	2	1	Yes				17-Jul-2007	Baetis brunneicolor	I	N		Biodiversity Institute of Ontario	<VERBATIM LOCALITY>|Goose Creek at Marina|58.663|-94.167|</VERBATIM LOCALITY>
EPCHU	EPCHU133-07	07PROBE-2135	07PROBE-2135		658[0n]	2	1	Yes				17-Jul-2007	Baetis brunneicolor	I	N		Biodiversity Institute of Ontario	<VERBATIM LOCALITY>|Goose Creek at Marina|58.663|-94.167|</VERBATIM LOCALITY>
EPCHU	EPCHU137-07	07PROBE-2139	07PROBE-2139		658[0n]	2	1	Yes				17-Jul-2007	Baetis brunneicolor	I	N		Biodiversity Institute of Ontario	<VERBATIM LOCALITY>|Goose Creek at Marina|58.663|-94.167|</VERBATIM LOCALITY>
EPCHU	EPCHU088-07	07PROBE-2090	07PROBE-2090		658[0n]	2	1	Yes				18-Jul-2007	Baetis bundyae	I	N		Biodiversity Institute of Ontario	Aquatic net<VERBATIM LOCALITY>|Tendra pond|58.755|-93.914|11</VERBATIM LOCALITY>
LJMAY	LJMAY223-10	10LJMAY-035	L#LJMAY-018		658[0n]	2	1	Yes				21-Jul-2009	Baetis bundyae	I			Biodiversity Institute of Ontario	Project 09.173.2, Site LSW 02, voucher #4964
EPCHU	EPCHU319-07	07PROBE-07057	07PROBE-07057		658[0n]	2	1	Yes				15-Jul-2007	Baetis bundyae	A	A		Biodiversity Institute of Ontario	Sweep net<VERBATIM LOCALITY>|Rock Bluff C|58.763|-93.868|1</VERBATIM LOCALITY>
EPCHU	EPCHU564-07	07PROBE-2472	07PROBE-2472		658[0n]	2	1	Yes				17-Jul-2007	Baetis bundyae	A	A		Biodiversity Institute of Ontario	Sweep net<VERBATIM LOCALITY>|Dene village|58.733|-94.115|5</VERBATIM LOCALITY>
EPCHU	EPCHU348-07	07PROBE-07086	07PROBE-07086		658[0n]	2	1	Yes				25-Jul-2007	Baetis bundyae	A	A		Biodiversity Institute of Ontario	Sweep net<VERBATIM LOCALITY>|Churchill river at the Weir|58.676|-94.168|1</VERBATIM LOCALITY>
SMMAY	SMMAY102-07	07GSM-5933	07GSM-5933		658[0n]	2	0	Yes				16-May-2007	Baetisca carolina	I	larva		Indiana University	whole specimen
SMMAY	SMMAY103-07	07GSM-5934	07GSM-5934		658[0n]	2	0	Yes				16-May-2007	Baetisca carolina	I	larva		Indiana University	whole specimen
SMMAY	SMMAY100-07	07GSM-5931	07GSM-5931		658[0n]	2	0	Yes				16-May-2007	Baetisca carolina	I	larva		Indiana University	whole specimen
SMMAY	SMMAY101-07	07GSM-5932	07GSM-5932		658[0n]	2	0	Yes				16-May-2007	Baetisca carolina	I	larva		Indiana University	whole specimen
SMMAY	SMMAY143-07	07GSM-5974	07GSM-5974		658[0n]	2	0	Yes				18-May-2007	Baetisca carolina	I	larva		Indiana University	whole specimen
SMMAY	SMMAY142-07	07GSM-5973	07GSM-5973		658[0n]	2	0	Yes				18-May-2007	Baetisca carolina	I	larva		Indiana University	whole specimen
SMMAY	SMMAY141-07	07GSM-5972	07GSM-5972		658[0n]	2	0	Yes				18-May-2007	Baetisca carolina	I	larva		Indiana University	whole specimen
HIEPH	HIEPT198-10	HIEPT-1136	HIEPT-1136		658[0n]	2	1	Yes				06-May-2010	Baetisca carolina	I			Pennington Associates Inc.
HIEPH	HIMXD190-10	10HIMXD-0190	10HIMXD-0190		658[0n]	2	1	Yes				05-May-2010	Baetisca carolina	I			Biodiversity Institute of Ontario	::taxonomy:name updated based on NJ tree: Original ID= Baetisca sp.::endTaxonomy:
HIEPH	HIMXD189-10	10HIMXD-0189	10HIMXD-0189		658[0n]	2	1	Yes				05-May-2010	Baetisca carolina	I			Biodiversity Institute of Ontario	::taxonomy:name updated based on NJ tree: Original ID= Baetisca sp.::endTaxonomy:
INHSE	INHSE079-08	08INHSE-0079	08INHSE-0079	76944	658[0n]	2	1	Yes				17-May-2005	Baetisca lacustris	I			Illinois Natural History Survey
SBEP	SBEP043-03	292_LF_SK			630[0n]	0	0	No				30-Apr-1998	Baetisca lacustris
INHSE	INHSE081-08	08INHSE-0081	08INHSE-0081	76168	658[0n]	2	1	Yes				05-May-2004	Baetisca lacustris	I			Illinois Natural History Survey
SWAMI	SWAMI072-11	SWA_iBOL_UofS_185	SWA_BENT_575 id		658[0n]	2	1	Yes				23-Oct-2008	Baetisca lacustris	I			Biodiversity Institute of Ontario
INHSE	INHSE083-08	08INHSE-0083	08INHSE-0083	76518	658[3n]	2	1	Yes				14-Apr-2004	Baetisca lacustris	I			Illinois Natural History Survey
INHSE	INHSE082-08	08INHSE-0082	08INHSE-0082	63925	658[2n]	1	1	No				07-May-2005	Baetisca lacustris	I			Illinois Natural History Survey
INHSE	INHSE084-08	08INHSE-0084	08INHSE-0084	36538	658[0n]	2	1	Yes				13-May-2003	Baetisca lacustris	I			Illinois Natural History Survey
GSEPT	GSEPT109-09	gseptY4	Y4		658[0n]	2	1	Yes				18-May-2009	Baetisca laurentina	I			Biodiversity Institute of Ontario	OrigID:Baetiscidae
EPCHU	EPCHU496-07	07PROBE-2404	07PROBE-2404		658[0n]	2	1	Yes				21-Jul-2007	Baetisca laurentina	A	CONT?		Biodiversity Institute of Ontario	Light trap<VERBATIM LOCALITY>|Backyard, 111 Hearne St., Churchill|58.769|-94.16|8</VERBATIM LOCALITY>
CUMAY	CUMAY010-09	09CUMAY-010		L#09PROBE-2017	658[0n]	2	1	Yes				18-Jul-2009	Baetisca laurentina	I			Biodiversity Institute of Ontario	Dip-netting River bank, willow bushes, rocky bottom, slow moving water, river opening very wide<VERBATIM LOCALITY>Churchill River Pump House|Churchill River|58.6261|-94.2303|</VERBATIM LOCALITY>
CUMAY	CUMAY011-09	09CUMAY-011		L#09PROBE-2017	658[0n]	2	1	Yes				18-Jul-2009	Baetisca laurentina	I			Biodiversity Institute of Ontario	Dip-netting River bank, willow bushes, rocky bottom, slow moving water, river opening very wide<VERBATIM LOCALITY>Churchill River Pump House|Churchill River|58.6261|-94.2303|</VERBATIM LOCALITY>
GSEPT	GSEPT110-09	gseptY5	Y5		658[0n]	2	1	Yes				18-May-2009	Baetisca laurentina	I	0.407		Biodiversity Institute of Ontario	OrigID:Baetiscidae
EPCHU	EPCHU485-07	07PROBE-2393	07PROBE-2393		658[0n]	2	1	Yes				21-Jul-2007	Baetisca laurentina	A			Biodiversity Institute of Ontario	Light trap<VERBATIM LOCALITY>|Backyard, 111 Hearne St., Churchill|58.769|-94.16|8</VERBATIM LOCALITY>
CUMAY	CUMAY019-09	09CUMAY-019		L#09PROBE-2108	658[0n]	2	1	Yes				21-Jul-2009	Baetisca laurentina	I			Biodiversity Institute of Ontario	Dip-netting River bank, willow bushes, rocky bottom, slow moving water, river opening very wide<VERBATIM LOCALITY>Churchill River Pump House|Churchill River|58.6261|-94.2303|</VERBATIM LOCALITY>
CUMAY	CUMAY020-09	09CUMAY-020		L#09PROBE-2108	658[0n]	2	1	Yes				21-Jul-2009	Baetisca laurentina	I			Biodiversity Institute of Ontario	Dip-netting River bank, willow bushes, rocky bottom, slow moving water, river opening very wide<VERBATIM LOCALITY>Churchill River Pump House|Churchill River|58.6261|-94.2303|</VERBATIM LOCALITY>
EPCHU	EPCHU075-07	07PROBE-2077	07PROBE-2077		658[0n]	2	1	Yes				17-Jul-2007	Baetisca laurentina	I			Biodiversity Institute of Ontario	<VERBATIM LOCALITY>|Goose Creek at Pump house|58.626|-94.231|1</VERBATIM LOCALITY>
GSEPT	GSEPT104-09	gseptX9	X9		658[0n]	2	1	Yes				16-May-2009	Baetisca laurentina	I			Biodiversity Institute of Ontario	OrigID:Baetiscidae
GSEPT	GSEPT103-09	gseptX8	X8		658[0n]	2	1	Yes				16-May-2009	Baetisca laurentina	I			Biodiversity Institute of Ontario	OrigID:Baetiscidae
GSEPT	GSEPT102-09	gseptX7	X7		658[0n]	2	1	Yes				16-May-2009	Baetisca laurentina	I	0.361		Biodiversity Institute of Ontario	OrigID:Baetiscidae
EPCHU	EPCHU049-07	07PROBE-2051	07PROBE-2051		645[0n]	2	1	Yes				17-Jul-2007	Baetisca laurentina	I			Biodiversity Institute of Ontario	<VERBATIM LOCALITY>|Goose Creek at Pump house|58.626|-94.23|6</VERBATIM LOCALITY>
GSEPT	GSEPT105-09	gseptX10	X10		658[0n]	2	1	Yes				16-May-2009	Baetisca laurentina	I			Biodiversity Institute of Ontario	OrigID:Baetiscidae
SBEP	SBEP026-03	2_LAR_ME			630[0n]	0	0	No				14-May-2001	Baetisca laurentina
GSEPT	GSEPT108-09	gseptY3	Y3		658[0n]	2	1	Yes				18-May-2009	Baetisca laurentina	I	0.406		Biodiversity Institute of Ontario	OrigID:Baetiscidae
SBEP	SBEP042-03	290_TR_SK			630[0n]	0	0	No				05-Sep-2002	Baetisca laurentina
EPCHU	EPCHU051-07	07PROBE-2053	07PROBE-2053		658[0n]	2	1	Yes				17-Jul-2007	Baetisca laurentina	I			Biodiversity Institute of Ontario	<VERBATIM LOCALITY>|Goose Creek at Pump house|58.626|-94.23|6</VERBATIM LOCALITY>
SBEP	SBEP007-03	107A_LAR_ME			630[0n]	0	0	No				17-May-2001	Baetisca laurentina
EPCHU	EPCHU272-07	07PROBE-2274	07PROBE-2274		658[0n]	2	1	Yes				22-Jul-2007	Baetisca laurentina	A			Biodiversity Institute of Ontario	<VERBATIM LOCALITY>|Churchill river at Pump house|58.626|-94.231|1</VERBATIM LOCALITY>
EPCHU	EPCHU050-07	07PROBE-2052	07PROBE-2052		658[0n]	2	1	Yes				17-Jul-2007	Baetisca laurentina	I			Biodiversity Institute of Ontario	<VERBATIM LOCALITY>|Goose Creek at Pump house|58.626|-94.23|6</VERBATIM LOCALITY>
GSEPT	GSEPT101-09	gseptX6	X6		658[0n]	2	1	Yes				16-May-2009	Baetisca laurentina	I	0.338		Biodiversity Institute of Ontario	OrigID:Baetiscidae
SBEP	SBEP006-03	106_TL_ME			630[0n]	0	0	No				17-May-2001	Baetisca laurentina
EPCHU	EPCHU002-07	07PROBE-2004	07PROBE-2004		658[0n]	2	1	Yes				25-Jul-2007	Baetisca laurentina	I			Biodiversity Institute of Ontario	Hand pick<VERBATIM LOCALITY>|Churchill river at the Weir|58.676|-94.168|1</VERBATIM LOCALITY>
SBEP	SBEP005-03	105_TL_ME			630[0n]	0	0	No				17-May-2001	Baetisca laurentina
EPCHU	EPCHU254-07	07PROBE-2256	07PROBE-2256		648[0n]	2	1	Yes				21-Jul-2007	Baetisca laurentina	A			Biodiversity Institute of Ontario	Light trap<VERBATIM LOCALITY>|Goose Creek, Marina|58.663|-94.167|</VERBATIM LOCALITY>
INHSE	INHSE086-08	08INHSE-0086	08INHSE-0086	63094	658[0n]	2	1	Yes				11-May-2005	Baetisca obesa	I			Illinois Natural History Survey
EABAE	NYMAY100-07	LJNY-100	LJNY-100		658[0n]	2	0	Yes				20-Jul-2006	Baetis flavistriga	A			Indiana University
EABAE	NYMAY101-07	LJNY-101	LJNY-101		621[0n]	2	0	Yes				20-Jul-2006	Baetis flavistriga	A			Indiana University
EABAE	NYMAY126-07	LJNY-126	LJNY-126		658[0n]	2	0	Yes				24-Jun-2007	Baetis flavistriga	A			Indiana University	dark morph|originalID: Baetis rusticans
EABAE	NYMAY009-07	LJNY-009	LJNY-009		602[0n]	2	0	Yes				03-Aug-2006	Baetis flavistriga	A			Indiana University	|originalID: Baetis rusticans
EABAE	NYMAY164-07	LJNY-164	LJNY-164		658[0n]	2	0	Yes				01-Aug-2006	Baetis flavistriga	A			Indiana University
EABAE	NYMAY165-07	LJNY-165	LJNY-165		658[0n]	2	0	Yes				01-Aug-2006	Baetis flavistriga	A			Indiana University
EABAE	NYMAY099-07	LJNY-099	LJNY-099		658[0n]	2	0	Yes				20-Jul-2006	Baetis flavistriga	A			Indiana University
EABAE	SMMAY122-07	07GSM-5953	07GSM-5953		658[1n]	2	0	Yes				17-May-2007	Baetis flavistriga	I			Indiana University	whole specimen|originalID: Baetis sp.
EABAE	SMMAY153-07	07GSM-5984	07GSM-5984		658[0n]	2	0	Yes				18-May-2007	Baetis flavistriga	I			Indiana University	whole specimen
EABAE	SMMAY152-07	07GSM-5983	07GSM-5983		658[0n]	2	0	Yes				18-May-2007	Baetis flavistriga	I			Indiana University	whole specimen
EABAE	SMMAY121-07	07GSM-5952	07GSM-5952		658[0n]	2	0	Yes				17-May-2007	Baetis flavistriga	I			Indiana University	whole specimen|originalID: Baetis sp.
EABAE	EABAE001-08	07EABAE-001	07EABAE-001		658[0n]	1	1	No				22-Aug-2007	Baetis foemina	I			Biodiversity Institute of Ontario	KR06
EABAE	EABAE008-08	07EABAE-008	07EABAE-008		658[0n]	2	1	Yes				24-Aug-2007	Baetis foemina	I			Biodiversity Institute of Ontario	KR11
EABAE	EABAE003-08	07EABAE-003	07EABAE-003		658[0n]	2	1	Yes				22-Aug-2007	Baetis foemina	I			Biodiversity Institute of Ontario	KR06
EABAE	EABAE004-08	07EABAE-004	07EABAE-004		658[0n]	2	1	Yes				22-Aug-2007	Baetis foemina	I			Biodiversity Institute of Ontario	KR07
EABAE	EABAE006-08	07EABAE-006	07EABAE-006		658[0n]	2	1	Yes				22-Aug-2007	Baetis foemina	I			Biodiversity Institute of Ontario	KR07
EABAE	EABAE007-08	07EABAE-007	07EABAE-007		658[1n]	2	1	Yes				24-Aug-2007	Baetis foemina	I			Biodiversity Institute of Ontario	KR11
EABAE	EABAE009-08	07EABAE-009	07EABAE-009		658[0n]	2	1	Yes				24-Aug-2007	Baetis foemina	I			Biodiversity Institute of Ontario	KR11
EPCHU	EPCHU090-07	07PROBE-2092	07PROBE-2092		658[0n]	2	1	Yes				18-Jul-2007	Baetis hudsonicus	I	N		Biodiversity Institute of Ontario	Aquatic net<VERBATIM LOCALITY>|Tendra pond|58.755|-93.914|11</VERBATIM LOCALITY>
EPCHU	EPCHU089-07	07PROBE-2091	07PROBE-2091		658[0n]	2	1	Yes				18-Jul-2007	Baetis hudsonicus	I	N		Biodiversity Institute of Ontario	Aquatic net<VERBATIM LOCALITY>|Tendra pond|58.755|-93.914|11</VERBATIM LOCALITY>
EPCHU	EPCHU086-07	07PROBE-2088	07PROBE-2088		658[0n]	2	1	Yes				18-Jul-2007	Baetis hudsonicus	I	N		Biodiversity Institute of Ontario	Aquatic net<VERBATIM LOCALITY>|Tendra pond|58.755|-93.914|11</VERBATIM LOCALITY>
CPMAY	CPMAY104-10	09CPMAY-104	1		658[0n]	2	1	Yes				14-Jul-2009	Baetis intercalaris				Biodiversity Institute of Ontario	light trap
LJGSM	LJGSM043-10	09LJGSM-043	09LJGSM-043		658[0n]	2	1	Yes				23-Jul-2009	Baetis intercalaris	A			Biodiversity Institute of Ontario	blacklight sheet
CPMAY	CPMAY103-10	09CPMAY-103	1		658[0n]	2	1	Yes				14-Jul-2009	Baetis intercalaris				Biodiversity Institute of Ontario	light trap
EABAE	NYMAY096-07	LJNY-096	LJNY-096		658[0n]	2	0	Yes				20-Jul-2006	Baetis intercalaris	A			Indiana University
CPMAY	CPMAY159-10	09CPMAY-159	8		658[0n]	2	1	Yes				14-Jul-2009	Baetis intercalaris				Biodiversity Institute of Ontario
EABAE	SMMAY110-07	07GSM-5941	07GSM-5941		658[0n]	2	0	Yes				16-May-2007	Baetis intercalaris	I			Indiana University	whole specimen
CPMAY	CPMAY158-10	09CPMAY-158	8		658[0n]	2	1	Yes				14-Jul-2009	Baetis intercalaris				Biodiversity Institute of Ontario
CPMAY	CPMAY035-10	09CPMAY-035	8		658[0n]	2	1	Yes				14-Jul-2009	Baetis intercalaris				Biodiversity Institute of Ontario
WEAI	WEAI138-11	BIOUG00639-D05	JW20110625-1		658[0n]	2	1	Yes				25-Jun-2011	Baetis intercalaris	I			Biodiversity Institute of Ontario	very odd colour pattern, but is probably a variant of B. intercalaris
EABAE	SMMAY178-07	07GSM-6009	07GSM-6009		658[0n]	2	0	Yes				18-May-2007	Baetis intercalaris	I			Indiana University	whole specimen
WEAI	WEAI133-11	BIOUG00639-C12	JW20110625-1		658[0n]	2	1	Yes				25-Jun-2011	Baetis intercalaris	I			Biodiversity Institute of Ontario	aquatic sampling
SBEP	SBEP146-03	92_LC_ON			630[0n]	0	0	No				23-Sep-2001	Baetis intercalaris
EABAE	NYMAY098-07	LJNY-098	LJNY-098		658[0n]	2	0	Yes				20-Jul-2006	Baetis intercalaris	A			Indiana University
EABAE	NYMAY097-07	LJNY-097	LJNY-097		658[2n]	2	0	Yes				20-Jul-2006	Baetis intercalaris	A			Indiana University
FAMAY	FAMAY092-07	FAMUBOLD0092	NBIFC	NBIFC	658[0n]	2	0	Yes					Baetis intercalaris	I	larva, male		Florida Agricultural and Mechanical University
FAMAY	FAMAY091-07	FAMUBOLD0091	NBICC	NBICC	637[0n]	2	0	Yes					Baetis intercalaris	I	larva, male		Florida Agricultural and Mechanical University
BKMAY	BKMAY027-11	BIOUG00637-G07	L#Bkond2011-18		645[0n]	2	1	Yes				06-Jun-2010	Baetis magnus				Biodiversity Institute of Ontario
BKMAY	BKMAY026-11	BIOUG00637-G06	L#Bkond2011-18		658[0n]	2	1	Yes				06-Jun-2010	Baetis magnus				Biodiversity Institute of Ontario
LJMAY	LJMAY309-11	BIOUG00640-F03	L#LJMAY2011-043		658[0n]	2	2	Yes				04-Apr-2011	Baetis magnus	I			Biodiversity Institute of Ontario
BKMAY	BKMAY028-11	BIOUG00637-G08	L#Bkond2011-18		658[0n]	2	1	Yes				06-Jun-2010	Baetis magnus				Biodiversity Institute of Ontario
LJMAY	LJMAY310-11	BIOUG00640-F04	L#LJMAY2011-043		658[0n]	2	1	Yes				04-Apr-2011	Baetis magnus	I			Biodiversity Institute of Ontario
WEAI	WEAI034-11	BIOUG00637-C10	L#2010AZ-225		658[0n]	2	1	Yes				27-Apr-2010	Baetis notos		Deadhorse Ranch SP	Specimen in 95% Ethanol	Biodiversity Institute of Ontario	Freehand Sampling|Aquatic sampling: dipnets, plankton drag|nearby fish stocked lagoons EPTs
WEAI	WEAI035-11	BIOUG00637-C11	L#2010AZ-225		658[0n]	2	1	Yes				27-Apr-2010	Baetis notos		Deadhorse Ranch SP	Specimen in 95% Ethanol	Biodiversity Institute of Ontario	Freehand Sampling|Aquatic sampling: dipnets, plankton drag|nearby fish stocked lagoons EPTs
WEAI	WEAI036-11	BIOUG00637-C12	L#2010AZ-225		658[0n]	2	1	Yes				27-Apr-2010	Baetis notos		Deadhorse Ranch SP	Specimen in 95% Ethanol	Biodiversity Institute of Ontario	Freehand Sampling|Aquatic sampling: dipnets, plankton drag|nearby fish stocked lagoons EPTs
WEAI	WEAI033-11	BIOUG00637-C09	L#2010AZ-225		658[0n]	2	1	Yes				27-Apr-2010	Baetis notos		Deadhorse Ranch SP	Specimen in 95% Ethanol	Biodiversity Institute of Ontario	Freehand Sampling|Aquatic sampling: dipnets, plankton drag|nearby fish stocked lagoons EPTs
WEAI	WEAI032-11	BIOUG00637-C08	L#2010AZ-225		658[0n]	2	1	Yes				27-Apr-2010	Baetis notos		Deadhorse Ranch SP	Specimen in 95% Ethanol	Biodiversity Institute of Ontario	Freehand Sampling|Aquatic sampling: dipnets, plankton drag|nearby fish stocked lagoons EPTs
WEAI	WEAI020-11	BIOUG00637-B08	L#2010AZ-194		658[0n]	2	3	Yes				27-Apr-2010	Baetis notos		Deadhorse Ranch SP	Specimen in 95% Ethanol	Biodiversity Institute of Ontario	Yellow Pan Traps|10 yellow pans April 25-27|
WEAI	WEAI041-11	BIOUG00637-D05	L#2010AZ-208		658[0n]	2	1	Yes				27-Apr-2010	Baetis notos	A	Deadhorse Ranch SP		Biodiversity Institute of Ontario	Malaise Trap|April 25-27|
WEAI	WEAI019-11	BIOUG00637-B07	L#2010AZ-194		658[0n]	2	1	Yes				27-Apr-2010	Baetis notos		Deadhorse Ranch SP	Specimen in 95% Ethanol	Biodiversity Institute of Ontario	Yellow Pan Traps|10 yellow pans April 25-27|
WEAI	WEAI012-11	BIOUG00637-A12	L#08WATL-120		658[0n]	2	1	Yes				07-Aug-2008	Baetis persecutor	I	Waterton Lakes National Park	whole specimen in ethanol	Biodiversity Institute of Ontario	free-hand sampling|originalID: Baetis tricaudatus
ABMAY	ABMAY012-09	08ABMAY-0012	L#08WATL-149		645[0n]	2	1	Yes				08-Aug-2008	Baetis persecutor	A	Waterton		Biodiversity Institute of Ontario	Waterton|Night UV sheet
WEAI	WEAI011-11	BIOUG00637-A11	L#08WATL-120		590[1n]	2	1	Yes				07-Aug-2008	Baetis persecutor	I	Waterton Lakes National Park	whole specimen in ethanol	Biodiversity Institute of Ontario	free-hand sampling|originalID: Baetis tricaudatus
WEAI	WEAI010-11	BIOUG00637-A10	L#08WATL-120		658[0n]	2	1	Yes				07-Aug-2008	Baetis persecutor	I	Waterton Lakes National Park	whole specimen in ethanol	Biodiversity Institute of Ontario	free-hand sampling|originalID: Baetis tricaudatus
EPCHU	EPCHU443-07	07PROBE-2351	07PROBE-2351		658[0n]	2	1	Yes				17-Jul-2007	Baetis phoebus	A	A		Biodiversity Institute of Ontario	<VERBATIM LOCALITY>|Goose Creek at Marina|58.663|-94.167|</VERBATIM LOCALITY>
EPCHU	EPCHU442-07	07PROBE-2350	07PROBE-2350		658[0n]	2	1	Yes				17-Jul-2007	Baetis phoebus	A	A		Biodiversity Institute of Ontario	<VERBATIM LOCALITY>|Goose Creek at Marina|58.663|-94.167|</VERBATIM LOCALITY>
EPCHU	EPCHU441-07	07PROBE-2349	07PROBE-2349		658[0n]	2	1	Yes				17-Jul-2007	Baetis phoebus	A	A		Biodiversity Institute of Ontario	<VERBATIM LOCALITY>|Goose Creek at Marina|58.663|-94.167|</VERBATIM LOCALITY>
CPMAY	CPMAY134-10	09CPMAY-134	7		658[0n]	2	1	Yes				07-Jul-2009	Baetis phoebus				Biodiversity Institute of Ontario
CPMAY	CPMAY137-10	09CPMAY-137	7		658[0n]	2	1	Yes				07-Jul-2009	Baetis phoebus				Biodiversity Institute of Ontario
CPMAY	CPMAY136-10	09CPMAY-136	7		658[0n]	2	1	Yes				07-Jul-2009	Baetis phoebus				Biodiversity Institute of Ontario
EPCHU	EPCHU440-07	07PROBE-2348	07PROBE-2348		658[0n]	2	1	Yes				17-Jul-2007	Baetis phoebus	A	A		Biodiversity Institute of Ontario	<VERBATIM LOCALITY>|Goose Creek at Marina|58.663|-94.167|</VERBATIM LOCALITY>
BKMAY	BKMAY062-11	BIOUG00639-G03	L#Bkond2011-68		658[0n]	2	1	Yes				29-Jun-2011	Baetis phoebus	I			Biodiversity Institute of Ontario
EPCHU	EPCHU444-07	07PROBE-2352	07PROBE-2352		658[0n]	2	1	Yes				17-Jul-2007	Baetis phoebus	A	A		Biodiversity Institute of Ontario	<VERBATIM LOCALITY>|Goose Creek at Marina|58.663|-94.167|</VERBATIM LOCALITY>
EPCHU	EPCHU439-07	07PROBE-2347	07PROBE-2347		658[0n]	2	1	Yes				17-Jul-2007	Baetis phoebus	A	A		Biodiversity Institute of Ontario	<VERBATIM LOCALITY>|Goose Creek at Marina|58.663|-94.167|</VERBATIM LOCALITY>
EPCHU	EPCHU428-07	07PROBE-2336	07PROBE-2336		658[0n]	2	1	Yes				17-Jul-2007	Baetis phoebus	A	A		Biodiversity Institute of Ontario	<VERBATIM LOCALITY>|Goose Creek at Marina|58.663|-94.167|</VERBATIM LOCALITY>
EPCHU	EPCHU429-07	07PROBE-2337	07PROBE-2337		658[0n]	2	1	Yes				17-Jul-2007	Baetis phoebus	A	A		Biodiversity Institute of Ontario	<VERBATIM LOCALITY>|Goose Creek at Marina|58.663|-94.167|</VERBATIM LOCALITY>
EPCHU	EPCHU425-07	07PROBE-2333	07PROBE-2333		658[0n]	2	1	Yes				17-Jul-2007	Baetis phoebus	A	A		Biodiversity Institute of Ontario	<VERBATIM LOCALITY>|Goose Creek at Marina|58.663|-94.167|</VERBATIM LOCALITY>
EPCHU	EPCHU424-07	07PROBE-2332	07PROBE-2332		658[0n]	2	1	Yes				17-Jul-2007	Baetis phoebus	A	A		Biodiversity Institute of Ontario	<VERBATIM LOCALITY>|Goose Creek at Marina|58.663|-94.167|</VERBATIM LOCALITY>
EPCHU	EPCHU410-07	07PROBE-2318	07PROBE-2318		658[0n]	2	1	Yes				17-Jul-2007	Baetis phoebus	A	A		Biodiversity Institute of Ontario	<VERBATIM LOCALITY>|Goose Creek at Marina|58.663|-94.167|</VERBATIM LOCALITY>
EPCHU	EPCHU431-07	07PROBE-2339	07PROBE-2339		658[0n]	2	1	Yes				17-Jul-2007	Baetis phoebus	A	A		Biodiversity Institute of Ontario	<VERBATIM LOCALITY>|Goose Creek at Marina|58.663|-94.167|</VERBATIM LOCALITY>
EPCHU	EPCHU432-07	07PROBE-2340	07PROBE-2340		658[0n]	2	1	Yes				17-Jul-2007	Baetis phoebus	A	A		Biodiversity Institute of Ontario	<VERBATIM LOCALITY>|Goose Creek at Marina|58.663|-94.167|</VERBATIM LOCALITY>
EPCHU	EPCHU438-07	07PROBE-2346	07PROBE-2346		658[0n]	2	1	Yes				17-Jul-2007	Baetis phoebus	A	A		Biodiversity Institute of Ontario	<VERBATIM LOCALITY>|Goose Creek at Marina|58.663|-94.167|</VERBATIM LOCALITY>
EPCHU	EPCHU437-07	07PROBE-2345	07PROBE-2345		658[0n]	2	1	Yes				17-Jul-2007	Baetis phoebus	A	A		Biodiversity Institute of Ontario	<VERBATIM LOCALITY>|Goose Creek at Marina|58.663|-94.167|</VERBATIM LOCALITY>
EPCHU	EPCHU436-07	07PROBE-2344	07PROBE-2344		658[0n]	2	1	Yes				17-Jul-2007	Baetis phoebus	A	A		Biodiversity Institute of Ontario	<VERBATIM LOCALITY>|Goose Creek at Marina|58.663|-94.167|</VERBATIM LOCALITY>
EPCHU	EPCHU434-07	07PROBE-2342	07PROBE-2342		649[0n]	2	1	Yes				17-Jul-2007	Baetis phoebus	A	A		Biodiversity Institute of Ontario	<VERBATIM LOCALITY>|Goose Creek at Marina|58.663|-94.167|</VERBATIM LOCALITY>
EPCHU	EPCHU455-07	07PROBE-2363	07PROBE-2363		658[0n]	2	1	Yes				17-Jul-2007	Baetis phoebus	A	A		Biodiversity Institute of Ontario	<VERBATIM LOCALITY>|Goose Creek at Marina|58.663|-94.167|</VERBATIM LOCALITY>
BKMAY	BKMAY061-11	BIOUG00639-G02	L#Bkond2011-68		658[0n]	2	1	Yes				29-Jun-2011	Baetis phoebus	I			Biodiversity Institute of Ontario
EPCHU	EPCHU352-07	07PROBE-07090	07PROBE-07090		658[0n]	2	1	Yes				25-Jul-2007	Baetis phoebus	A	A		Biodiversity Institute of Ontario	Sweep net<VERBATIM LOCALITY>|Churchill river at the Weir|58.676|-94.168|1</VERBATIM LOCALITY>
EPCHU	EPCHU356-07	07PROBE-07094	07PROBE-07094		658[1n]	2	1	Yes				25-Jul-2007	Baetis phoebus	A	A		Biodiversity Institute of Ontario	Sweep net<VERBATIM LOCALITY>|Churchill river at the Weir|58.676|-94.168|1</VERBATIM LOCALITY>
EPCHU	EPCHU350-07	07PROBE-07088	07PROBE-07088		658[0n]	2	1	Yes				25-Jul-2007	Baetis phoebus	A	A		Biodiversity Institute of Ontario	Sweep net<VERBATIM LOCALITY>|Churchill river at the Weir|58.676|-94.168|1</VERBATIM LOCALITY>
EPCHU	EPCHU349-07	07PROBE-07087	07PROBE-07087		658[0n]	2	1	Yes				25-Jul-2007	Baetis phoebus	A	A		Biodiversity Institute of Ontario	Sweep net<VERBATIM LOCALITY>|Churchill river at the Weir|58.676|-94.168|1</VERBATIM LOCALITY>
EPCHU	EPCHU343-07	07PROBE-07081	07PROBE-07081		658[0n]	2	1	Yes				25-Jul-2007	Baetis phoebus	A	A		Biodiversity Institute of Ontario	Sweep net<VERBATIM LOCALITY>|Churchill river at the Weir|58.676|-94.168|1</VERBATIM LOCALITY>
EPCHU	EPCHU357-07	07PROBE-07095	07PROBE-07095		658[0n]	2	1	Yes				25-Jul-2007	Baetis phoebus	A	A		Biodiversity Institute of Ontario	Sweep net<VERBATIM LOCALITY>|Churchill river at the Weir|58.676|-94.168|1</VERBATIM LOCALITY>
EPCHU	EPCHU361-07	07PROBE-07099	07PROBE-07099		658[0n]	2	1	Yes				25-Jul-2007	Baetis phoebus	A	A		Biodiversity Institute of Ontario	Sweep net<VERBATIM LOCALITY>|Churchill river at the Weir|58.676|-94.168|1</VERBATIM LOCALITY>
EPCHU	EPCHU379-07	07PROBE-2287	07PROBE-2287		658[0n]	2	1	Yes				17-Jul-2007	Baetis phoebus	A	A		Biodiversity Institute of Ontario	<VERBATIM LOCALITY>|Goose Creek at Marina|58.663|-94.167|</VERBATIM LOCALITY>
EPCHU	EPCHU381-07	07PROBE-2289	07PROBE-2289		658[0n]	2	1	Yes				17-Jul-2007	Baetis phoebus	A	A		Biodiversity Institute of Ontario	<VERBATIM LOCALITY>|Goose Creek at Marina|58.663|-94.167|</VERBATIM LOCALITY>
EPCHU	EPCHU370-07	07PROBE-07108	07PROBE-07108		658[0n]	2	1	Yes				25-Jul-2007	Baetis phoebus	A	A		Biodiversity Institute of Ontario	Sweep net<VERBATIM LOCALITY>|Churchill river at the Weir|58.676|-94.168|1</VERBATIM LOCALITY>
EPCHU	EPCHU367-07	07PROBE-07105	07PROBE-07105		658[0n]	2	1	Yes				25-Jul-2007	Baetis phoebus	A	A		Biodiversity Institute of Ontario	Sweep net<VERBATIM LOCALITY>|Churchill river at the Weir|58.676|-94.168|1</VERBATIM LOCALITY>
EPCHU	EPCHU362-07	07PROBE-07100	07PROBE-07100		658[0n]	2	1	Yes				25-Jul-2007	Baetis phoebus	A	A		Biodiversity Institute of Ontario	Sweep net<VERBATIM LOCALITY>|Churchill river at the Weir|58.676|-94.168|1</VERBATIM LOCALITY>
EPCHU	EPCHU336-07	07PROBE-07074	07PROBE-07074		658[0n]	2	1	Yes				21-Jul-2007	Baetis phoebus	A	A		Biodiversity Institute of Ontario	Light trap<VERBATIM LOCALITY>|Goose Creek, Marina|58.663|-94.167|</VERBATIM LOCALITY>
EPCHU	EPCHU269-07	07PROBE-2271	07PROBE-2271		658[0n]	2	1	Yes				23-Jul-2007	Baetis phoebus	A	A		Biodiversity Institute of Ontario	Sweep net<VERBATIM LOCALITY>|Ramsay Creek|58.731|-93.78|17</VERBATIM LOCALITY>
EPCHU	EPCHU458-07	07PROBE-2366	07PROBE-2366		658[0n]	2	1	Yes				17-Jul-2007	Baetis phoebus	A	A		Biodiversity Institute of Ontario	<VERBATIM LOCALITY>|Goose Creek at Marina|58.663|-94.167|</VERBATIM LOCALITY>
EPCHU	EPCHU459-07	07PROBE-2367	07PROBE-2367		658[0n]	2	1	Yes				17-Jul-2007	Baetis phoebus	A	A		Biodiversity Institute of Ontario	<VERBATIM LOCALITY>|Goose Creek at Marina|58.663|-94.167|</VERBATIM LOCALITY>
EPCHU	EPCHU457-07	07PROBE-2365	07PROBE-2365		658[0n]	2	1	Yes				17-Jul-2007	Baetis phoebus	A	A		Biodiversity Institute of Ontario	<VERBATIM LOCALITY>|Goose Creek at Marina|58.663|-94.167|</VERBATIM LOCALITY>
CPMAY	CPMAY133-10	09CPMAY-133	7		658[0n]	2	1	Yes				07-Jul-2009	Baetis phoebus				Biodiversity Institute of Ontario
EPCHU	EPCHU409-07	07PROBE-2317	07PROBE-2317		658[0n]	2	1	Yes				17-Jul-2007	Baetis phoebus	A	A		Biodiversity Institute of Ontario	<VERBATIM LOCALITY>|Goose Creek at Marina|58.663|-94.167|</VERBATIM LOCALITY>
EPCHU	EPCHU460-07	07PROBE-2368	07PROBE-2368		658[0n]	2	1	Yes				17-Jul-2007	Baetis phoebus	A	A		Biodiversity Institute of Ontario	<VERBATIM LOCALITY>|Goose Creek at Marina|58.663|-94.167|</VERBATIM LOCALITY>
EPCHU	EPCHU040-07	07PROBE-2042	07PROBE-2042		658[0n]	2	1	Yes				23-Jul-2007	Baetis phoebus	I	N		Biodiversity Institute of Ontario	Hand pick<VERBATIM LOCALITY>|Eastern Creek|58.76|-93.952|3</VERBATIM LOCALITY>
EPCHU	EPCHU267-07	07PROBE-2269	07PROBE-2269		658[0n]	2	1	Yes				24-Jul-2007	Baetis phoebus	A	A		Biodiversity Institute of Ontario	Sweep net<VERBATIM LOCALITY>|Eastern Creek at culvert|58.76|-93.952|7</VERBATIM LOCALITY>
EPCHU	EPCHU268-07	07PROBE-2270	07PROBE-2270		658[0n]	2	1	Yes				24-Jul-2007	Baetis phoebus	A	A		Biodiversity Institute of Ontario	Sweep net<VERBATIM LOCALITY>|Eastern Creek at culvert|58.76|-93.952|7</VERBATIM LOCALITY>
EPCHU	EPCHU263-07	07PROBE-2265	07PROBE-2265		658[0n]	2	1	Yes				24-Jul-2007	Baetis phoebus	A	A		Biodiversity Institute of Ontario	Sweep net<VERBATIM LOCALITY>|Eastern Creek at culvert|58.76|-93.952|7</VERBATIM LOCALITY>
EPCHU	EPCHU043-07	07PROBE-2045	07PROBE-2045		658[0n]	2	0	Yes				23-Jul-2007	Baetis phoebus	I	N		Biodiversity Institute of Ontario	Hand pick<VERBATIM LOCALITY>|Eastern Creek|58.76|-93.952|3</VERBATIM LOCALITY>
EPCHU	EPCHU041-07	07PROBE-2043	07PROBE-2043		658[1n]	2	1	Yes				23-Jul-2007	Baetis phoebus	I	N		Biodiversity Institute of Ontario	Hand pick<VERBATIM LOCALITY>|Eastern Creek|58.76|-93.952|3</VERBATIM LOCALITY>
EPCHU	EPCHU456-07	07PROBE-2364	07PROBE-2364		658[0n]	2	1	Yes				17-Jul-2007	Baetis phoebus	A	A		Biodiversity Institute of Ontario	<VERBATIM LOCALITY>|Goose Creek at Marina|58.663|-94.167|</VERBATIM LOCALITY>
BKMAY	BKMAY063-11	BIOUG00639-G04	L#Bkond2011-68		658[0n]	2	1	Yes				29-Jun-2011	Baetis phoebus	I			Biodiversity Institute of Ontario
EPCHU	EPCHU047-07	07PROBE-2049	07PROBE-2049		658[0n]	2	1	Yes				23-Jul-2007	Baetis phoebus	I	N		Biodiversity Institute of Ontario	Hand pick<VERBATIM LOCALITY>|Eastern Creek|58.76|-93.952|3</VERBATIM LOCALITY>
EPCHU	EPCHU046-07	07PROBE-2048	07PROBE-2048		585[0n]	2	1	Yes				23-Jul-2007	Baetis phoebus	I	N		Biodiversity Institute of Ontario	Hand pick<VERBATIM LOCALITY>|Eastern Creek|58.76|-93.952|3</VERBATIM LOCALITY>
EPCHU	EPCHU048-07	07PROBE-2050	07PROBE-2050		658[0n]	2	1	Yes				23-Jul-2007	Baetis phoebus	I	N		Biodiversity Institute of Ontario	Hand pick.<VERBATIM LOCALITY>|Eastern Creek|58.76|-93.952|3</VERBATIM LOCALITY>
EPCHU	EPCHU270-07	07PROBE-2272	07PROBE-2272		658[0n]	2	1	Yes				23-Jul-2007	Baetis phoebus	A	A		Biodiversity Institute of Ontario	Sweep net<VERBATIM LOCALITY>|Ramsay Creek|58.731|-93.78|17</VERBATIM LOCALITY>
EPCHU	EPCHU271-07	07PROBE-2273	07PROBE-2273		658[0n]	2	1	Yes				23-Jul-2007	Baetis phoebus	A	A		Biodiversity Institute of Ontario	Sweep net<VERBATIM LOCALITY>|Ramsay Creek|58.731|-93.78|17</VERBATIM LOCALITY>
EPCHU	EPCHU045-07	07PROBE-2047	07PROBE-2047		658[0n]	2	1	Yes				23-Jul-2007	Baetis phoebus	I	N		Biodiversity Institute of Ontario	Hand pick<VERBATIM LOCALITY>|Eastern Creek|58.76|-93.952|3</VERBATIM LOCALITY>
EPCHU	EPCHU384-07	07PROBE-2292	07PROBE-2292		658[0n]	2	1	Yes				17-Jul-2007	Baetis phoebus	A	A		Biodiversity Institute of Ontario	<VERBATIM LOCALITY>|Goose Creek at Marina|58.663|-94.167|</VERBATIM LOCALITY>
EABAE	NYMAY177-07	LJNY-177	LJNY-177		658[0n]	2	0	Yes				24-Jun-2007	Baetis phoebus	A			Indiana University
EABAE	NYMAY176-07	LJNY-176	LJNY-176		658[0n]	2	0	Yes				24-Jun-2007	Baetis phoebus	A			Indiana University
EPCHU	EPCHU044-07	07PROBE-2046	07PROBE-2046		658[0n]	2	1	Yes				23-Jul-2007	Baetis phoebus	I	N		Biodiversity Institute of Ontario	Hand pick<VERBATIM LOCALITY>|Eastern Creek|58.76|-93.952|3</VERBATIM LOCALITY>
EPCHU	EPCHU383-07	07PROBE-2291	07PROBE-2291		658[0n]	2	1	Yes				17-Jul-2007	Baetis phoebus	A	A		Biodiversity Institute of Ontario	<VERBATIM LOCALITY>|Goose Creek at Marina|58.663|-94.167|</VERBATIM LOCALITY>
EPCHU	EPCHU273-07	07PROBE-2275	07PROBE-2275		658[0n]	2	1	Yes				23-Jul-2007	Baetis phoebus	A	A		Biodiversity Institute of Ontario	Sweep net<VERBATIM LOCALITY>|Ramsay Creek|58.731|-93.78|17</VERBATIM LOCALITY>
EABAE	NYMAY095-07	LJNY-095	LJNY-095		658[0n]	2	0	Yes				26-Jun-2007	Baetis phoebus	A			Indiana University	genitalia lost
EPCHU	EPCHU314-07	07PROBE-07052	07PROBE-07052		658[0n]	2	1	Yes				14-Jul-2007	Baetis phoebus	A	A		Biodiversity Institute of Ontario	<VERBATIM LOCALITY>|Goose Creek, Marina|58.663|-94.167|</VERBATIM LOCALITY>
LJMAY	LJMAY092-09	09LJ92	09LJ92		658[0n]	2	0	Yes				31-May-2009	Baetis phoebus	A			Indiana University	OrigID: B. quebecensis
EPCHU	EPCHU315-07	07PROBE-07053	07PROBE-07053		658[0n]	2	1	Yes				14-Jul-2007	Baetis phoebus	A	A		Biodiversity Institute of Ontario	<VERBATIM LOCALITY>|Goose Creek, Marina|58.663|-94.167|</VERBATIM LOCALITY>
EPCHU	EPCHU316-07	07PROBE-07054	07PROBE-07054		628[0n]	2	1	Yes				14-Jul-2007	Baetis phoebus	A	A		Biodiversity Institute of Ontario	<VERBATIM LOCALITY>|Goose Creek, Marina|58.663|-94.167|</VERBATIM LOCALITY>
EPCHU	EPCHU317-07	07PROBE-07055	07PROBE-07055		658[0n]	2	1	Yes				14-Jul-2007	Baetis phoebus	A	A		Biodiversity Institute of Ontario	<VERBATIM LOCALITY>|Goose Creek, Marina|58.663|-94.167|</VERBATIM LOCALITY>
EPCHU	EPCHU012-07	07PROBE-2014	07PROBE-2014		658[0n]	2	1	Yes				25-Jul-2007	Baetis phoebus	I	N		Biodiversity Institute of Ontario	Hand pick<VERBATIM LOCALITY>|Churchill river at the Weir|58.676|-94.168|1</VERBATIM LOCALITY>
EABAE	NYMAY111-07	LJNY-111	LJNY-111		658[0n]	2	0	Yes				20-Jun-2006	Baetis phoebus	A			Indiana University
EPCHU	EPCHU279-07	07PROBE-2281	07PROBE-2281		648[0n]	2	1	Yes				24-Jul-2007	Baetis phoebus	A	A		Biodiversity Institute of Ontario	Light trap<VERBATIM LOCALITY>|Churchill river at the Weir|58.676|-94.168|1</VERBATIM LOCALITY>
EABAE	NYMAY125-07	LJNY-125	LJNY-125		658[0n]	2	0	Yes				24-Jun-2007	Baetis phoebus	A			Indiana University	light morph
EPCHU	EPCHU307-07	07PROBE-07045	07PROBE-07045		658[0n]	2	1	Yes				14-Jul-2007	Baetis phoebus	A	A		Biodiversity Institute of Ontario	<VERBATIM LOCALITY>|Goose Creek, Marina|58.663|-94.167|</VERBATIM LOCALITY>
EABAE	NYMAY120-07	LJNY-120	LJNY-120		658[0n]	2	0	Yes				25-Jun-2007	Baetis phoebus	A			Indiana University	sim to piscatoris coloration? light morph
CPMAY	CPMAY173-10	09CPMAY-173	4		658[0n]	2	1	Yes				13-Jul-2009	Baetis phoebus				Biodiversity Institute of Ontario	malaise trap
EPCHU	EPCHU417-07	07PROBE-2325	07PROBE-2325		658[0n]	2	1	Yes				17-Jul-2007	Baetis phoebus	A	A		Biodiversity Institute of Ontario	<VERBATIM LOCALITY>|Goose Creek at Marina|58.663|-94.167|</VERBATIM LOCALITY>
EPCHU	EPCHU072-07	07PROBE-2074	07PROBE-2074		657[0n]	2	1	Yes				18-Jul-2007	Baetis phoebus	A	A		Biodiversity Institute of Ontario	<VERBATIM LOCALITY>|Churchill river at the Weir, small pond near the Weir|58.673|-94.159|1</VERBATIM LOCALITY>
EPCHU	EPCHU453-07	07PROBE-2361	07PROBE-2361		658[0n]	2	1	Yes				17-Jul-2007	Baetis phoebus	A	A		Biodiversity Institute of Ontario	<VERBATIM LOCALITY>|Goose Creek at Marina|58.663|-94.167|</VERBATIM LOCALITY>
EPCHU	EPCHU452-07	07PROBE-2360	07PROBE-2360		658[0n]	2	1	Yes				17-Jul-2007	Baetis phoebus	A	A		Biodiversity Institute of Ontario	<VERBATIM LOCALITY>|Goose Creek at Marina|58.663|-94.167|</VERBATIM LOCALITY>
EPCHU	EPCHU451-07	07PROBE-2359	07PROBE-2359		658[0n]	2	1	Yes				17-Jul-2007	Baetis phoebus	A	A		Biodiversity Institute of Ontario	<VERBATIM LOCALITY>|Goose Creek at Marina|58.663|-94.167|</VERBATIM LOCALITY>
INHSE	INHSE032-08	08INHSE-0032	08INHSE-0032	76857	658[0n]	1	1	No				14-May-2005	Baetis phoebus	I			Illinois Natural History Survey	Originally identified as B. flavistriga by Ed Dewalt. This species is being reinstated to B. phoebus by Jacobus et al., in prep.
EABAE	NYMAY173-07	LJNY-173	LJNY-173		658[0n]	2	0	Yes				24-Jun-2007	Baetis phoebus	A			Indiana University
EPCHU	EPCHU151-07	07PROBE-2153	07PROBE-2153		658[0n]	2	1	Yes				17-Jul-2007	Baetis phoebus	I	N		Biodiversity Institute of Ontario	<VERBATIM LOCALITY>|Goose Creek at Marina|58.663|-94.167|</VERBATIM LOCALITY>
EPCHU	EPCHU149-07	07PROBE-2151	07PROBE-2151		658[0n]	2	1	Yes				17-Jul-2007	Baetis phoebus	I	N		Biodiversity Institute of Ontario	<VERBATIM LOCALITY>|Goose Creek at Marina|58.663|-94.167|</VERBATIM LOCALITY>
EPCHU	EPCHU454-07	07PROBE-2362	07PROBE-2362		658[0n]	2	1	Yes				17-Jul-2007	Baetis phoebus	A	A		Biodiversity Institute of Ontario	<VERBATIM LOCALITY>|Goose Creek at Marina|58.663|-94.167|</VERBATIM LOCALITY>
EPCHU	EPCHU318-07	07PROBE-07056	07PROBE-07056		658[0n]	2	1	Yes				14-Jul-2007	Baetis phoebus	A	A		Biodiversity Institute of Ontario	<VERBATIM LOCALITY>|Goose Creek, Marina|58.663|-94.167|</VERBATIM LOCALITY>
EABAE	NYMAY174-07	LJNY-174	LJNY-174		658[0n]	2	0	Yes				24-Jun-2007	Baetis phoebus	A			Indiana University
EABAE	NYMAY141-07	LJNY-141	LJNY-141		658[0n]	2	0	Yes				24-Jun-2007	Baetis phoebus	A			Indiana University
EPCHU	EPCHU284-07	07PROBE-07022	07PROBE-07022		658[0n]	2	1	Yes				22-Jul-2007	Baetis phoebus	A	A		Biodiversity Institute of Ontario	Light trap<VERBATIM LOCALITY>|Backyard, 111 Hearne St., Churchill|58.769|-94.16|8</VERBATIM LOCALITY>
EABAE	NYMAY179-07	LJNY-179	LJNY-179		658[0n]	2	0	Yes				24-Jun-2007	Baetis phoebus	A			Indiana University
EABAE	NYMAY178-07	LJNY-178	LJNY-178		658[0n]	2	0	Yes				24-Jun-2007	Baetis phoebus	A			Indiana University
CPMAY	CPMAY161-10	09CPMAY-161	8		658[0n]	2	1	Yes				14-Jul-2009	Baetis phoebus				Biodiversity Institute of Ontario
EPCHU	EPCHU416-07	07PROBE-2324	07PROBE-2324		658[0n]	2	1	Yes				17-Jul-2007	Baetis phoebus	A	A		Biodiversity Institute of Ontario	<VERBATIM LOCALITY>|Goose Creek at Marina|58.663|-94.167|</VERBATIM LOCALITY>
CPMAY	CPMAY166-10	09CPMAY-166	L#CBNP-10		658[0n]	2	1	Yes					Baetis phoebus				Biodiversity Institute of Ontario
CPMAY	CPMAY169-10	09CPMAY-169	L#CBNP-10		658[0n]	2	1	Yes					Baetis phoebus				Biodiversity Institute of Ontario
CPMAY	CPMAY170-10	09CPMAY-170	L#CBNP-10		658[0n]	2	1	Yes					Baetis phoebus				Biodiversity Institute of Ontario
EPCHU	EPCHU412-07	07PROBE-2320	07PROBE-2320		648[0n]	2	1	Yes				17-Jul-2007	Baetis phoebus	A	A		Biodiversity Institute of Ontario	<VERBATIM LOCALITY>|Goose Creek at Marina|58.663|-94.167|</VERBATIM LOCALITY>
EPCHU	EPCHU385-07	07PROBE-2293	07PROBE-2293		642[0n]	2	1	Yes				17-Jul-2007	Baetis phoebus	A	A		Biodiversity Institute of Ontario	<VERBATIM LOCALITY>|Goose Creek at Marina|58.663|-94.167|</VERBATIM LOCALITY>
EPCHU	EPCHU414-07	07PROBE-2322	07PROBE-2322		658[0n]	2	1	Yes				17-Jul-2007	Baetis phoebus	A	A		Biodiversity Institute of Ontario	<VERBATIM LOCALITY>|Goose Creek at Marina|58.663|-94.167|</VERBATIM LOCALITY>
CPMAY	CPMAY138-10	09CPMAY-138	7		658[0n]	2	1	Yes				07-Jul-2009	Baetis phoebus				Biodiversity Institute of Ontario
EPCHU	EPCHU433-07	07PROBE-2341	07PROBE-2341		658[0n]	2	1	Yes				17-Jul-2007	Baetis phoebus	A	A		Biodiversity Institute of Ontario	<VERBATIM LOCALITY>|Goose Creek at Marina|58.663|-94.167|</VERBATIM LOCALITY>
EPCHU	EPCHU231-07	07PROBE-2233	07PROBE-2233		658[0n]	2	1	Yes				23-Jul-2007	Baetis phoebus	A	A		Biodiversity Institute of Ontario	Sweep net<VERBATIM LOCALITY>|Eastern Creek|58.76|-93.952|3</VERBATIM LOCALITY>
EPCHU	EPCHU068-07	07PROBE-2070	07PROBE-2070		648[0n]	2	1	Yes				18-Jul-2007	Baetis phoebus	I	N		Biodiversity Institute of Ontario	D-net<VERBATIM LOCALITY>|Churchill river at the Weir, small pond near the Weir|58.673|-94.159|1</VERBATIM LOCALITY>
EPCHU	EPCHU230-07	07PROBE-2232	07PROBE-2232		658[0n]	2	1	Yes				23-Jul-2007	Baetis phoebus	A	A		Biodiversity Institute of Ontario	Sweep net<VERBATIM LOCALITY>|Eastern Creek|58.76|-93.952|3</VERBATIM LOCALITY>
EABAE	NYMAY171-07	LJNY-171	LJNY-171		658[0n]	2	0	Yes				24-Jun-2007	Baetis phoebus	A			Indiana University
EPCHU	EPCHU228-07	07PROBE-2230	07PROBE-2230		658[0n]	2	1	Yes				23-Jul-2007	Baetis phoebus	A	A		Biodiversity Institute of Ontario	Sweep net<VERBATIM LOCALITY>|Eastern Creek|58.76|-93.952|3</VERBATIM LOCALITY>
EABAE	NYMAY172-07	LJNY-172	LJNY-172		658[0n]	2	0	Yes				24-Jun-2007	Baetis phoebus	A			Indiana University
EPCHU	EPCHU232-07	07PROBE-2234	07PROBE-2234		658[0n]	2	1	Yes				23-Jul-2007	Baetis phoebus	A	A		Biodiversity Institute of Ontario	Sweep net<VERBATIM LOCALITY>|Eastern Creek|58.76|-93.952|3</VERBATIM LOCALITY>
EPCHU	EPCHU233-07	07PROBE-2235	07PROBE-2235		658[0n]	2	1	Yes				23-Jul-2007	Baetis phoebus	A	A		Biodiversity Institute of Ontario	Sweep net<VERBATIM LOCALITY>|Eastern Creek|58.76|-93.952|3</VERBATIM LOCALITY>
EPCHU	EPCHU116-07	07PROBE-2118	07PROBE-2118		658[0n]	2	1	Yes				17-Jul-2007	Baetis phoebus	I	N		Biodiversity Institute of Ontario	<VERBATIM LOCALITY>|Goose Creek at Marina|58.663|-94.167|</VERBATIM LOCALITY>
EPCHU	EPCHU118-07	07PROBE-2120	07PROBE-2120		658[0n]	2	1	Yes				17-Jul-2007	Baetis phoebus	I	N		Biodiversity Institute of Ontario	<VERBATIM LOCALITY>|Goose Creek at Marina|58.663|-94.167|</VERBATIM LOCALITY>
EPCHU	EPCHU115-07	07PROBE-2117	07PROBE-2117		648[0n]	2	1	Yes				17-Jul-2007	Baetis phoebus	I	N		Biodiversity Institute of Ontario	<VERBATIM LOCALITY>|Goose Creek at Marina|58.663|-94.167|</VERBATIM LOCALITY>
EPCHU	EPCHU113-07	07PROBE-2115	07PROBE-2115		658[0n]	2	1	Yes				17-Jul-2007	Baetis phoebus	I	N		Biodiversity Institute of Ontario	<VERBATIM LOCALITY>|Goose Creek at Marina|58.663|-94.167|</VERBATIM LOCALITY>
EPCHU	EPCHU386-07	07PROBE-2294	07PROBE-2294		658[0n]	2	1	Yes				17-Jul-2007	Baetis phoebus	A	A		Biodiversity Institute of Ontario	<VERBATIM LOCALITY>|Goose Creek at Marina|58.663|-94.167|</VERBATIM LOCALITY>
EPCHU	EPCHU227-07	07PROBE-2229	07PROBE-2229		658[0n]	2	1	Yes				23-Jul-2007	Baetis phoebus	A	A		Biodiversity Institute of Ontario	Sweep net<VERBATIM LOCALITY>|Eastern Creek|58.76|-93.952|3</VERBATIM LOCALITY>
EPCHU	EPCHU226-07	07PROBE-2228	07PROBE-2228		658[0n]	2	1	Yes				23-Jul-2007	Baetis phoebus	A	A		Biodiversity Institute of Ontario	Sweep net<VERBATIM LOCALITY>|Eastern Creek|58.76|-93.952|3</VERBATIM LOCALITY>
SWAMI	SWAMI045-11	SWA_iBOL_UofS_102	SWA_BENT_1075 id		619[0n]	2	1	Yes				21-Aug-2009	Baetis phoebus	I			Biodiversity Institute of Ontario
EPCHU	EPCHU222-07	07PROBE-2224	07PROBE-2224		658[0n]	2	1	Yes				23-Jul-2007	Baetis phoebus	A	A		Biodiversity Institute of Ontario	Sweep net<VERBATIM LOCALITY>|Eastern Creek|58.76|-93.952|3</VERBATIM LOCALITY>
SWAMI	SWAMI048-11	SWA_iBOL_UofS_105	SWA_BENT_1075 id		658[5n]	2	1	Yes				21-Aug-2009	Baetis phoebus	I			Biodiversity Institute of Ontario
SWAMI	SWAMI046-11	SWA_iBOL_UofS_103	SWA_BENT_1075 id		612[0n]	1	1	No				21-Aug-2009	Baetis phoebus	I			Biodiversity Institute of Ontario
CPMAY	CPMAY128-10	09CPMAY-128	7		658[1n]	2	1	Yes				07-Jul-2009	Baetis phoebus				Biodiversity Institute of Ontario
CPMAY	CPMAY117-10	09CPMAY-117	9		608[1n]	2	1	Yes				13-Jul-2009	Baetis phoebus				Biodiversity Institute of Ontario
EPCHU	EPCHU223-07	07PROBE-2225	07PROBE-2225		658[0n]	2	1	Yes				23-Jul-2007	Baetis phoebus	A	A		Biodiversity Institute of Ontario	Sweep net<VERBATIM LOCALITY>|Eastern Creek|58.76|-93.952|3</VERBATIM LOCALITY>
SWAMI	SWAMI043-11	SWA_iBOL_UofS_100	SWA_BENT_1075 id		658[0n]	2	1	Yes				21-Aug-2009	Baetis phoebus	I			Biodiversity Institute of Ontario
SWAMI	SWAMI041-11	SWA_iBOL_UofS_98	SWA_BENT_1075 id		658[0n]	2	1	Yes				21-Aug-2009	Baetis phoebus	I			Biodiversity Institute of Ontario
SWAMI	SWAMI040-11	SWA_iBOL_UofS_97	SWA_BENT_1075 id		658[0n]	2	1	Yes				21-Aug-2009	Baetis phoebus	I			Biodiversity Institute of Ontario
SWAMI	SWAMI042-11	SWA_iBOL_UofS_99	SWA_BENT_1075 id		658[0n]	2	1	Yes				21-Aug-2009	Baetis phoebus	I			Biodiversity Institute of Ontario
EPCHU	EPCHU224-07	07PROBE-2226	07PROBE-2226		648[0n]	2	1	Yes				23-Jul-2007	Baetis phoebus	A	A		Biodiversity Institute of Ontario	Sweep net<VERBATIM LOCALITY>|Eastern Creek|58.76|-93.952|3</VERBATIM LOCALITY>
EPCHU	EPCHU159-07	07PROBE-2161	07PROBE-2161		658[0n]	2	1	Yes				17-Jul-2007	Baetis phoebus	I	N		Biodiversity Institute of Ontario	<VERBATIM LOCALITY>|Goose Creek at Marina|58.663|-94.167|</VERBATIM LOCALITY>
EPCHU	EPCHU122-07	07PROBE-2124	07PROBE-2124		658[0n]	2	1	Yes				17-Jul-2007	Baetis phoebus	I	N		Biodiversity Institute of Ontario	<VERBATIM LOCALITY>|Goose Creek at Marina|58.663|-94.167|</VERBATIM LOCALITY>
EPCHU	EPCHU125-07	07PROBE-2127	07PROBE-2127		658[0n]	2	1	Yes				17-Jul-2007	Baetis phoebus	I	N		Biodiversity Institute of Ontario	<VERBATIM LOCALITY>|Goose Creek at Marina|58.663|-94.167|</VERBATIM LOCALITY>
EPCHU	EPCHU391-07	07PROBE-2299	07PROBE-2299		658[0n]	2	1	Yes				17-Jul-2007	Baetis phoebus	A	A		Biodiversity Institute of Ontario	<VERBATIM LOCALITY>|Goose Creek at Marina|58.663|-94.167|</VERBATIM LOCALITY>
EPCHU	EPCHU392-07	07PROBE-2300	07PROBE-2300		658[0n]	2	1	Yes				17-Jul-2007	Baetis phoebus	A	A		Biodiversity Institute of Ontario	<VERBATIM LOCALITY>|Goose Creek at Marina|58.663|-94.167|</VERBATIM LOCALITY>
EPCHU	EPCHU422-07	07PROBE-2330	07PROBE-2330		658[0n]	2	1	Yes				17-Jul-2007	Baetis phoebus	A	A		Biodiversity Institute of Ontario	<VERBATIM LOCALITY>|Goose Creek at Marina|58.663|-94.167|</VERBATIM LOCALITY>
EPCHU	EPCHU225-07	07PROBE-2227	07PROBE-2227		658[0n]	2	1	Yes				23-Jul-2007	Baetis phoebus	A	A		Biodiversity Institute of Ontario	Sweep net<VERBATIM LOCALITY>|Eastern Creek|58.76|-93.952|3</VERBATIM LOCALITY>
EPCHU	EPCHU389-07	07PROBE-2297	07PROBE-2297		658[0n]	2	1	Yes				17-Jul-2007	Baetis phoebus	A	A		Biodiversity Institute of Ontario	<VERBATIM LOCALITY>|Goose Creek at Marina|58.663|-94.167|</VERBATIM LOCALITY>
EPCHU	EPCHU390-07	07PROBE-2298	07PROBE-2298		658[0n]	2	1	Yes				17-Jul-2007	Baetis phoebus	A	A		Biodiversity Institute of Ontario	<VERBATIM LOCALITY>|Goose Creek at Marina|58.663|-94.167|</VERBATIM LOCALITY>
EPCHU	EPCHU421-07	07PROBE-2329	07PROBE-2329		658[0n]	2	1	Yes				17-Jul-2007	Baetis phoebus	A	A		Biodiversity Institute of Ontario	<VERBATIM LOCALITY>|Goose Creek at Marina|58.663|-94.167|</VERBATIM LOCALITY>
CPMAY	CPMAY112-10	09CPMAY-112	9		658[0n]	2	1	Yes				13-Jul-2009	Baetis phoebus				Biodiversity Institute of Ontario
EPCHU	EPCHU450-07	07PROBE-2358	07PROBE-2358		658[0n]	6	1	Yes				17-Jul-2007	Baetis phoebus	A			Biodiversity Institute of Ontario	<VERBATIM LOCALITY>|Goose Creek at Marina|58.663|-94.167|</VERBATIM LOCALITY>
EPCHU	EPCHU393-07	07PROBE-2301	07PROBE-2301		658[0n]	2	1	Yes				17-Jul-2007	Baetis phoebus	A	A		Biodiversity Institute of Ontario	<VERBATIM LOCALITY>|Goose Creek at Marina|58.663|-94.167|</VERBATIM LOCALITY>
EPCHU	EPCHU419-07	07PROBE-2327	07PROBE-2327		658[0n]	2	1	Yes				17-Jul-2007	Baetis phoebus	A	A		Biodiversity Institute of Ontario	<VERBATIM LOCALITY>|Goose Creek at Marina|58.663|-94.167|</VERBATIM LOCALITY>
EPCHU	EPCHU420-07	07PROBE-2328	07PROBE-2328		658[0n]	2	1	Yes				17-Jul-2007	Baetis phoebus	A	A		Biodiversity Institute of Ontario	<VERBATIM LOCALITY>|Goose Creek at Marina|58.663|-94.167|</VERBATIM LOCALITY>
CPMAY	CPMAY111-10	09CPMAY-111	9		658[0n]	2	1	Yes				13-Jul-2009	Baetis phoebus				Biodiversity Institute of Ontario
EPCHU	EPCHU234-07	07PROBE-2236	07PROBE-2236		641[0n]	2	1	Yes				23-Jul-2007	Baetis phoebus	A	A		Biodiversity Institute of Ontario	Sweep net<VERBATIM LOCALITY>|Eastern Creek|58.76|-93.952|3</VERBATIM LOCALITY>
EPCHU	EPCHU423-07	07PROBE-2331	07PROBE-2331		658[0n]	2	1	Yes				17-Jul-2007	Baetis phoebus	A	A		Biodiversity Institute of Ontario	<VERBATIM LOCALITY>|Goose Creek at Marina|58.663|-94.167|</VERBATIM LOCALITY>
EPCHU	EPCHU136-07	07PROBE-2138	07PROBE-2138		658[0n]	2	1	Yes				17-Jul-2007	Baetis phoebus	I	N		Biodiversity Institute of Ontario	<VERBATIM LOCALITY>|Goose Creek at Marina|58.663|-94.167|</VERBATIM LOCALITY>
EPCHU	EPCHU142-07	07PROBE-2144	07PROBE-2144		658[0n]	2	1	Yes				17-Jul-2007	Baetis phoebus	I	N		Biodiversity Institute of Ontario	<VERBATIM LOCALITY>|Goose Creek at Marina|58.663|-94.167|</VERBATIM LOCALITY>
EPCHU	EPCHU135-07	07PROBE-2137	07PROBE-2137		658[0n]	2	1	Yes				17-Jul-2007	Baetis phoebus	I	N		Biodiversity Institute of Ontario	<VERBATIM LOCALITY>|Goose Creek at Marina|58.663|-94.167|</VERBATIM LOCALITY>
EPCHU	EPCHU134-07	07PROBE-2136	07PROBE-2136		658[0n]	2	1	Yes				17-Jul-2007	Baetis phoebus	I	N		Biodiversity Institute of Ontario	<VERBATIM LOCALITY>|Goose Creek at Marina|58.663|-94.167|</VERBATIM LOCALITY>
EPCHU	EPCHU126-07	07PROBE-2128	07PROBE-2128		658[0n]	2	1	Yes				17-Jul-2007	Baetis phoebus	I	N		Biodiversity Institute of Ontario	<VERBATIM LOCALITY>|Goose Creek at Marina|58.663|-94.167|</VERBATIM LOCALITY>
EPCHU	EPCHU445-07	07PROBE-2353	07PROBE-2353		658[0n]	2	1	Yes				17-Jul-2007	Baetis phoebus	A	A		Biodiversity Institute of Ontario	<VERBATIM LOCALITY>|Goose Creek at Marina|58.663|-94.167|</VERBATIM LOCALITY>
EPCHU	EPCHU448-07	07PROBE-2356	07PROBE-2356		658[0n]	2	1	Yes				17-Jul-2007	Baetis phoebus	A	A		Biodiversity Institute of Ontario	<VERBATIM LOCALITY>|Goose Creek at Marina|58.663|-94.167|</VERBATIM LOCALITY>
EPCHU	EPCHU066-07	07PROBE-2068	07PROBE-2068		658[0n]	2	1	Yes				18-Jul-2007	Baetis phoebus	I	N		Biodiversity Institute of Ontario	D-net<VERBATIM LOCALITY>|Churchill river at the Weir, small pond near the Weir|58.673|-94.159|1</VERBATIM LOCALITY>
EPCHU	EPCHU065-07	07PROBE-2067	07PROBE-2067		658[0n]	2	1	Yes				18-Jul-2007	Baetis phoebus	I	N		Biodiversity Institute of Ontario	D-net<VERBATIM LOCALITY>|Churchill river at the Weir, small pond near the Weir|58.673|-94.159|1</VERBATIM LOCALITY>
EPCHU	EPCHU449-07	07PROBE-2357	07PROBE-2357		658[0n]	2	1	Yes				17-Jul-2007	Baetis phoebus	A	A		Biodiversity Institute of Ontario	<VERBATIM LOCALITY>|Goose Creek at Marina|58.663|-94.167|</VERBATIM LOCALITY>
EPCHU	EPCHU447-07	07PROBE-2355	07PROBE-2355		658[0n]	2	1	Yes				17-Jul-2007	Baetis phoebus	A	A		Biodiversity Institute of Ontario	<VERBATIM LOCALITY>|Goose Creek at Marina|58.663|-94.167|</VERBATIM LOCALITY>
EPCHU	EPCHU446-07	07PROBE-2354	07PROBE-2354		658[0n]	2	1	Yes				17-Jul-2007	Baetis phoebus	A	A		Biodiversity Institute of Ontario	<VERBATIM LOCALITY>|Goose Creek at Marina|58.663|-94.167|</VERBATIM LOCALITY>
EPCHU	EPCHU207-07	07PROBE-2209	07PROBE-2209		658[0n]	2	1	Yes				24-Jul-2007	Baetis phoebus	A	A		Biodiversity Institute of Ontario	Sweep net<VERBATIM LOCALITY>|Eastern Creek|58.755|-93.949|8</VERBATIM LOCALITY>
SBEP	SBEP138-03	830_HC_SK			630[0n]	0	0	No				23-Jul-2002	Baetis phoebus
EPCHU	EPCHU189-07	07PROBE-2191	07PROBE-2191		658[0n]	2	1	Yes				27-Jul-2007	Baetis phoebus	I	N		Biodiversity Institute of Ontario	Hand pick<VERBATIM LOCALITY>|Ramsay Creek|58.731|-93.781|9</VERBATIM LOCALITY>
EPCHU	EPCHU191-07	07PROBE-2193	07PROBE-2193		658[0n]	2	1	Yes				27-Jul-2007	Baetis phoebus	I	N		Biodiversity Institute of Ontario	Hand pick<VERBATIM LOCALITY>|Ramsay Creek|58.731|-93.781|9</VERBATIM LOCALITY>
EPCHU	EPCHU194-07	07PROBE-2196	07PROBE-2196		649[0n]	2	1	Yes				24-Jul-2007	Baetis phoebus	A	A		Biodiversity Institute of Ontario	Sweep net<VERBATIM LOCALITY>|Eastern Creek|58.755|-93.949|8</VERBATIM LOCALITY>
EPCHU	EPCHU187-07	07PROBE-2189	07PROBE-2189		658[0n]	2	1	Yes				27-Jul-2007	Baetis phoebus	I	N		Biodiversity Institute of Ontario	Hand pick<VERBATIM LOCALITY>|Ramsay Creek|58.731|-93.781|9</VERBATIM LOCALITY>
EPCHU	EPCHU186-07	07PROBE-2188	07PROBE-2188		658[0n]	2	1	Yes				27-Jul-2007	Baetis phoebus	I	N		Biodiversity Institute of Ontario	Hand pick<VERBATIM LOCALITY>|Ramsay Creek|58.731|-93.781|9</VERBATIM LOCALITY>
EPCHU	EPCHU170-07	07PROBE-2172	07PROBE-2172		658[0n]	2	1	Yes				16-Jul-2007	Baetis phoebus	I	N		Biodiversity Institute of Ontario	<VERBATIM LOCALITY>|Eastern Creek, 100-200 m down stream of dirt road|58.76|-93.952|3</VERBATIM LOCALITY>
EPCHU	EPCHU183-07	07PROBE-2185	07PROBE-2185		658[0n]	2	1	Yes				27-Jul-2007	Baetis phoebus	I	N		Biodiversity Institute of Ontario	Hand pick<VERBATIM LOCALITY>|Ramsay Creek|58.731|-93.781|9</VERBATIM LOCALITY>
EPCHU	EPCHU185-07	07PROBE-2187	07PROBE-2187		658[0n]	2	1	Yes				27-Jul-2007	Baetis phoebus	I	N		Biodiversity Institute of Ontario	Hand pick<VERBATIM LOCALITY>|Ramsay Creek|58.731|-93.781|9</VERBATIM LOCALITY>
EPCHU	EPCHU195-07	07PROBE-2197	07PROBE-2197		648[0n]	2	1	Yes				24-Jul-2007	Baetis phoebus	A	A		Biodiversity Institute of Ontario	Sweep net<VERBATIM LOCALITY>|Eastern Creek|58.755|-93.949|8</VERBATIM LOCALITY>
EPCHU	EPCHU196-07	07PROBE-2198	07PROBE-2198		658[0n]	2	1	Yes				24-Jul-2007	Baetis phoebus	A	A		Biodiversity Institute of Ontario	Sweep net<VERBATIM LOCALITY>|Eastern Creek|58.755|-93.949|8</VERBATIM LOCALITY>
EPCHU	EPCHU206-07	07PROBE-2208	07PROBE-2208		658[0n]	2	1	Yes				24-Jul-2007	Baetis phoebus	A	A		Biodiversity Institute of Ontario	Sweep net<VERBATIM LOCALITY>|Eastern Creek|58.755|-93.949|8</VERBATIM LOCALITY>
EPCHU	EPCHU202-07	07PROBE-2204	07PROBE-2204		658[0n]	2	1	Yes				24-Jul-2007	Baetis phoebus	A	A		Biodiversity Institute of Ontario	Sweep net<VERBATIM LOCALITY>|Eastern Creek|58.755|-93.949|8</VERBATIM LOCALITY>
EPCHU	EPCHU203-07	07PROBE-2205	07PROBE-2205		658[0n]	2	1	Yes				24-Jul-2007	Baetis phoebus	A	A		Biodiversity Institute of Ontario	Sweep net<VERBATIM LOCALITY>|Eastern Creek|58.755|-93.949|8</VERBATIM LOCALITY>
EPCHU	EPCHU200-07	07PROBE-2202	07PROBE-2202		658[0n]	2	1	Yes				24-Jul-2007	Baetis phoebus	A	A		Biodiversity Institute of Ontario	Sweep net<VERBATIM LOCALITY>|Eastern Creek|58.755|-93.949|8</VERBATIM LOCALITY>
EPCHU	EPCHU199-07	07PROBE-2201	07PROBE-2201		658[0n]	2	1	Yes				24-Jul-2007	Baetis phoebus	A	A		Biodiversity Institute of Ontario	Sweep net<VERBATIM LOCALITY>|Eastern Creek|58.755|-93.949|8</VERBATIM LOCALITY>
EPCHU	EPCHU197-07	07PROBE-2199	07PROBE-2199		658[0n]	2	1	Yes				24-Jul-2007	Baetis phoebus	A	A		Biodiversity Institute of Ontario	Sweep net<VERBATIM LOCALITY>|Eastern Creek|58.755|-93.949|8</VERBATIM LOCALITY>
EPCHU	EPCHU198-07	07PROBE-2200	07PROBE-2200		654[0n]	2	1	Yes				24-Jul-2007	Baetis phoebus	A	A		Biodiversity Institute of Ontario	Sweep net<VERBATIM LOCALITY>|Eastern Creek|58.755|-93.949|8</VERBATIM LOCALITY>
EPCHU	EPCHU061-07	07PROBE-2063	07PROBE-2063		658[0n]	2	1	Yes				18-Jul-2007	Baetis phoebus	I	N		Biodiversity Institute of Ontario	D-net<VERBATIM LOCALITY>|Churchill river at the Weir, small pond near the Weir|58.673|-94.159|1</VERBATIM LOCALITY>
EPCHU	EPCHU158-07	07PROBE-2160	07PROBE-2160		658[0n]	2	1	Yes				17-Jul-2007	Baetis phoebus	I	N		Biodiversity Institute of Ontario	<VERBATIM LOCALITY>|Goose Creek at Marina|58.663|-94.167|</VERBATIM LOCALITY>
EPCHU	EPCHU157-07	07PROBE-2159	07PROBE-2159		658[0n]	2	1	Yes				17-Jul-2007	Baetis phoebus	I	N		Biodiversity Institute of Ontario	<VERBATIM LOCALITY>|Goose Creek at Marina|58.663|-94.167|</VERBATIM LOCALITY>
EPCHU	EPCHU397-07	07PROBE-2305	07PROBE-2305		658[0n]	2	1	Yes				17-Jul-2007	Baetis phoebus	A	A		Biodiversity Institute of Ontario	<VERBATIM LOCALITY>|Goose Creek at Marina|58.663|-94.167|</VERBATIM LOCALITY>
EPCHU	EPCHU398-07	07PROBE-2306	07PROBE-2306		658[0n]	2	1	Yes				17-Jul-2007	Baetis phoebus	A	A		Biodiversity Institute of Ontario	<VERBATIM LOCALITY>|Goose Creek at Marina|58.663|-94.167|</VERBATIM LOCALITY>
EPCHU	EPCHU399-07	07PROBE-2307	07PROBE-2307		658[0n]	2	1	Yes				17-Jul-2007	Baetis phoebus	A	A		Biodiversity Institute of Ontario	<VERBATIM LOCALITY>|Goose Creek at Marina|58.663|-94.167|</VERBATIM LOCALITY>
EPCHU	EPCHU396-07	07PROBE-2304	07PROBE-2304		658[0n]	2	1	Yes				17-Jul-2007	Baetis phoebus	A	A		Biodiversity Institute of Ontario	<VERBATIM LOCALITY>|Goose Creek at Marina|58.663|-94.167|</VERBATIM LOCALITY>
EPCHU	EPCHU395-07	07PROBE-2303	07PROBE-2303		655[0n]	2	1	Yes				17-Jul-2007	Baetis phoebus	A	A		Biodiversity Institute of Ontario	<VERBATIM LOCALITY>|Goose Creek at Marina|58.663|-94.167|</VERBATIM LOCALITY>
EPCHU	EPCHU387-07	07PROBE-2295	07PROBE-2295		658[0n]	2	1	Yes				17-Jul-2007	Baetis phoebus	A	A		Biodiversity Institute of Ontario	<VERBATIM LOCALITY>|Goose Creek at Marina|58.663|-94.167|</VERBATIM LOCALITY>
EPCHU	EPCHU388-07	07PROBE-2296	07PROBE-2296		658[0n]	2	1	Yes				17-Jul-2007	Baetis phoebus	A	A		Biodiversity Institute of Ontario	<VERBATIM LOCALITY>|Goose Creek at Marina|58.663|-94.167|</VERBATIM LOCALITY>
EPCHU	EPCHU394-07	07PROBE-2302	07PROBE-2302		658[0n]	2	1	Yes				17-Jul-2007	Baetis phoebus	A	A		Biodiversity Institute of Ontario	<VERBATIM LOCALITY>|Goose Creek at Marina|58.663|-94.167|</VERBATIM LOCALITY>
EPCHU	EPCHU400-07	07PROBE-2308	07PROBE-2308		645[0n]	2	1	Yes				17-Jul-2007	Baetis phoebus	A	A		Biodiversity Institute of Ontario	<VERBATIM LOCALITY>|Goose Creek at Marina|58.663|-94.167|</VERBATIM LOCALITY>
EPCHU	EPCHU402-07	07PROBE-2310	07PROBE-2310		658[0n]	2	1	Yes				17-Jul-2007	Baetis phoebus	A	A		Biodiversity Institute of Ontario	<VERBATIM LOCALITY>|Goose Creek at Marina|58.663|-94.167|</VERBATIM LOCALITY>
EPCHU	EPCHU408-07	07PROBE-2316	07PROBE-2316		658[0n]	2	1	Yes				17-Jul-2007	Baetis phoebus	A	A		Biodiversity Institute of Ontario	<VERBATIM LOCALITY>|Goose Creek at Marina|58.663|-94.167|</VERBATIM LOCALITY>
EPCHU	EPCHU144-07	07PROBE-2146	07PROBE-2146		658[0n]	2	1	Yes				17-Jul-2007	Baetis phoebus	I	N		Biodiversity Institute of Ontario	<VERBATIM LOCALITY>|Goose Creek at Marina|58.663|-94.167|</VERBATIM LOCALITY>
EPCHU	EPCHU147-07	07PROBE-2149	07PROBE-2149		658[0n]	2	1	Yes				17-Jul-2007	Baetis phoebus	I	N		Biodiversity Institute of Ontario	<VERBATIM LOCALITY>|Goose Creek at Marina|58.663|-94.167|</VERBATIM LOCALITY>
EPCHU	EPCHU407-07	07PROBE-2315	07PROBE-2315		658[0n]	2	1	Yes				17-Jul-2007	Baetis phoebus	A	A		Biodiversity Institute of Ontario	<VERBATIM LOCALITY>|Goose Creek at Marina|58.663|-94.167|</VERBATIM LOCALITY>
EPCHU	EPCHU406-07	07PROBE-2314	07PROBE-2314		658[0n]	2	1	Yes				17-Jul-2007	Baetis phoebus	A	A		Biodiversity Institute of Ontario	<VERBATIM LOCALITY>|Goose Creek at Marina|58.663|-94.167|</VERBATIM LOCALITY>
EPCHU	EPCHU403-07	07PROBE-2311	07PROBE-2311		658[0n]	2	1	Yes				17-Jul-2007	Baetis phoebus	A	A		Biodiversity Institute of Ontario	<VERBATIM LOCALITY>|Goose Creek at Marina|58.663|-94.167|</VERBATIM LOCALITY>
EPCHU	EPCHU404-07	07PROBE-2312	07PROBE-2312		658[0n]	2	1	Yes				17-Jul-2007	Baetis phoebus	A	A		Biodiversity Institute of Ontario	<VERBATIM LOCALITY>|Goose Creek at Marina|58.663|-94.167|</VERBATIM LOCALITY>
EPCHU	EPCHU405-07	07PROBE-2313	07PROBE-2313		658[0n]	2	1	Yes				17-Jul-2007	Baetis phoebus	A	A		Biodiversity Institute of Ontario	<VERBATIM LOCALITY>|Goose Creek at Marina|58.663|-94.167|</VERBATIM LOCALITY>
EPCHU	EPCHU208-07	07PROBE-2210	07PROBE-2210		658[0n]	2	1	Yes				23-Jul-2007	Baetis phoebus	A	A		Biodiversity Institute of Ontario	Sweep net<VERBATIM LOCALITY>|Eastern Creek|58.76|-93.952|3</VERBATIM LOCALITY>
EPCHU	EPCHU201-07	07PROBE-2203	07PROBE-2203		658[0n]	2	1	Yes				24-Jul-2007	Baetis phoebus	A	A		Biodiversity Institute of Ontario	Sweep net<VERBATIM LOCALITY>|Eastern Creek|58.755|-93.949|8</VERBATIM LOCALITY>
EPCHU	EPCHU236-07	07PROBE-2238	07PROBE-2238		658[0n]	2	1	Yes				23-Jul-2007	Baetis phoebus	A	A		Biodiversity Institute of Ontario	Sweep net<VERBATIM LOCALITY>|Eastern Creek|58.76|-93.952|3</VERBATIM LOCALITY>
EPCHU	EPCHU210-07	07PROBE-2212	07PROBE-2212		648[4n]	2	1	Yes				23-Jul-2007	Baetis phoebus	A	A		Biodiversity Institute of Ontario	Sweep net<VERBATIM LOCALITY>|Eastern Creek|58.76|-93.952|3</VERBATIM LOCALITY>
EPCHU	EPCHU209-07	07PROBE-2211	07PROBE-2211		658[0n]	2	1	Yes				23-Jul-2007	Baetis phoebus	A	A		Biodiversity Institute of Ontario	Sweep net<VERBATIM LOCALITY>|Eastern Creek|58.76|-93.952|3</VERBATIM LOCALITY>
EPCHU	EPCHU256-07	07PROBE-2258	07PROBE-2258		658[0n]	2	1	Yes				21-Jul-2007	Baetis phoebus	A	A		Biodiversity Institute of Ontario	Light trap<VERBATIM LOCALITY>|Goose Creek, Marina|58.663|-94.167|</VERBATIM LOCALITY>
EPCHU	EPCHU221-07	07PROBE-2223	07PROBE-2223		658[0n]	2	1	Yes				23-Jul-2007	Baetis phoebus	A	A		Biodiversity Institute of Ontario	Sweep net<VERBATIM LOCALITY>|Eastern Creek|58.76|-93.952|3</VERBATIM LOCALITY>
EPCHU	EPCHU211-07	07PROBE-2213	07PROBE-2213		658[0n]	2	1	Yes				23-Jul-2007	Baetis phoebus	A	A		Biodiversity Institute of Ontario	Sweep net<VERBATIM LOCALITY>|Eastern Creek|58.76|-93.952|3</VERBATIM LOCALITY>
EPCHU	EPCHU219-07	07PROBE-2221	07PROBE-2221		658[0n]	2	1	Yes				23-Jul-2007	Baetis phoebus	A	A		Biodiversity Institute of Ontario	Sweep net<VERBATIM LOCALITY>|Eastern Creek|58.76|-93.952|3</VERBATIM LOCALITY>
EPCHU	EPCHU216-07	07PROBE-2218	07PROBE-2218		658[0n]	2	1	Yes				23-Jul-2007	Baetis phoebus	A	A		Biodiversity Institute of Ontario	Sweep net<VERBATIM LOCALITY>|Eastern Creek|58.76|-93.952|3</VERBATIM LOCALITY>
EPCHU	EPCHU220-07	07PROBE-2222	07PROBE-2222		657[0n]	2	1	Yes				23-Jul-2007	Baetis phoebus	A	A		Biodiversity Institute of Ontario	Sweep net<VERBATIM LOCALITY>|Eastern Creek|58.76|-93.952|3</VERBATIM LOCALITY>
EPCHU	EPCHU259-07	07PROBE-2261	07PROBE-2261		658[0n]	2	1	Yes				18-Jul-2007	Baetis phoebus	A	A		Biodiversity Institute of Ontario	Sweep net<VERBATIM LOCALITY>|Eastern Creek|58.76|-93.952|3</VERBATIM LOCALITY>
EPCHU	EPCHU235-07	07PROBE-2237	07PROBE-2237		658[0n]	2	1	Yes				23-Jul-2007	Baetis phoebus	A	A		Biodiversity Institute of Ontario	Sweep net<VERBATIM LOCALITY>|Eastern Creek|58.76|-93.952|3</VERBATIM LOCALITY>
EPCHU	EPCHU205-07	07PROBE-2207	07PROBE-2207		658[0n]	2	1	Yes				24-Jul-2007	Baetis phoebus	A	A		Biodiversity Institute of Ontario	Sweep net<VERBATIM LOCALITY>|Eastern Creek|58.755|-93.949|8</VERBATIM LOCALITY>
EPCHU	EPCHU262-07	07PROBE-2264	07PROBE-2264		658[0n]	2	1	Yes				24-Jul-2007	Baetis phoebus	A	A		Biodiversity Institute of Ontario	Sweep net<VERBATIM LOCALITY>|Eastern Creek at culvert|58.76|-93.952|7</VERBATIM LOCALITY>
EPCHU	EPCHU204-07	07PROBE-2206	07PROBE-2206		658[0n]	2	1	Yes				24-Jul-2007	Baetis phoebus	A	A		Biodiversity Institute of Ontario	Sweep net<VERBATIM LOCALITY>|Eastern Creek|58.755|-93.949|8</VERBATIM LOCALITY>
EPCHU	EPCHU260-07	07PROBE-2262	07PROBE-2262		658[0n]	2	1	Yes				18-Jul-2007	Baetis phoebus	A	A		Biodiversity Institute of Ontario	Sweep net<VERBATIM LOCALITY>|Eastern Creek|58.76|-93.952|3</VERBATIM LOCALITY>
EABAE	SMMAY174-07	07GSM-6005	07GSM-6005		568[1n]	2	0	Yes				18-May-2007	Baetis pluto	I			Indiana University	whole specimen
EABAE	SMMAY186-07	07GSM-6017	07GSM-6017		658[0n]	2	0	Yes				18-May-2007	Baetis pluto	I			Indiana University	whole specimen
EABAE	SMMAY175-07	07GSM-6006	07GSM-6006		658[0n]	2	0	Yes				18-May-2007	Baetis pluto	I			Indiana University	whole specimen
EABAE	SMMAY187-07	07GSM-6018	07GSM-6018		640[0n]	2	0	Yes				18-May-2007	Baetis pluto	I			Indiana University	whole specimen
EABAE	SMMAY183-07	07GSM-6014	07GSM-6014		658[0n]	2	0	Yes				18-May-2007	Baetis pluto	I			Indiana University	whole specimen
EABAE	SMMAY184-07	07GSM-6015	07GSM-6015		635[1n]	2	0	Yes				18-May-2007	Baetis pluto	I			Indiana University	whole specimen
EABAE	SMMAY177-07	07GSM-6008	07GSM-6008		658[0n]	2	0	Yes				18-May-2007	Baetis pluto	I			Indiana University	whole specimen
FAMAY	FAMAY094-07	FAMUBOLD0094	NBunkMC	NBunkMC	557[0n]	1	0	No					Baetis pluto	I	larva, male		Florida Agricultural and Mechanical University	::taxonomy:specimen is dried and can no longer be identified, but clusters with B. pluto (J. Webb Dec 2011)::endTaxonomy:
EABAE	SMMAY188-07	07GSM-6019	07GSM-6019		658[0n]	2	0	Yes				18-May-2007	Baetis pluto	I			Indiana University	whole specimen
EABAE	SMMAY117-07	07GSM-5948	07GSM-5948		658[0n]	2	0	Yes				17-May-2007	Baetis pluto	I			Indiana University	whole specimen
EABAE	SMMAY176-07	07GSM-6007	07GSM-6007		551[6n]	2	0	No				18-May-2007	Baetis pluto	I			Indiana University	whole specimen
EABAE	NYMAY106-07	LJNY-106	LJNY-106		658[0n]	2	0	Yes				29-Jun-2007	Baetis rusticans	A			Indiana University
EABAE	NYMAY105-07	LJNY-105	LJNY-105		658[0n]	2	0	Yes				29-Jun-2007	Baetis rusticans	A			Indiana University
EABAE	NYMAY013-07	LJNY-013	LJNY-013		654[0n]	2	0	Yes				26-Jun-2007	Baetis rusticans	A			Indiana University
ELPYO	ELPYO271-08	07ELEPT-271	07ELEPT-271		658[0n]	2	1	Yes				31-May-2007	Baetis rusticans	A			Biodiversity Institute of Ontario
CPMAY	CPMAY131-10	09CPMAY-131	7		658[0n]	2	1	Yes				07-Jul-2009	Baetis sp.JMW1	A			Biodiversity Institute of Ontario	unclear on species identification. The forceps are of the intercalaris type, but the inner tubercle is only very slightly developed on one side, and not at all on the other. The hind wing is fairly narrow and has a very acute costal projection: no intercalaries and the third vein is very poorly developed. The forewing lacks intercalaries in the first space, the second are short (~1/2-2/3 length o…
EABAE	NYMAY031-07	LJNY-031	LJNY-031		658[0n]	2	0	Yes				19-May-2002	Baetis tricaudatus	I			Indiana University
SWAMI	SWAMI023-11	SWA_iBOL_UofS_25	SWA_BENT_643 id		658[0n]	2	1	Yes				30-Nov-2008	Baetis tricaudatus	I			Biodiversity Institute of Ontario
EABAE	NYMAY032-07	LJNY-032	LJNY-032		658[0n]	2	0	Yes				19-May-2002	Baetis tricaudatus	I			Indiana University
SWAMI	SWAMI024-11	SWA_iBOL_UofS_26	SWA_BENT_643 id		658[0n]	2	1	Yes				30-Nov-2008	Baetis tricaudatus	I			Biodiversity Institute of Ontario
SWAMI	SWAMI022-11	SWA_iBOL_UofS_24	SWA_BENT_643 id		658[0n]	2	1	Yes				30-Nov-2008	Baetis tricaudatus	I			Biodiversity Institute of Ontario
SBEP	SBEP068-03	517_ER_ON			630[0n]	0	0	No				05-Nov-2002	Baetis tricaudatus
LJGSM	LJGSM006-10	09LJGSM-006	09LJGSM-006		658[0n]	2	1	Yes				19-Sep-2009	Baetis tricaudatus	I			Biodiversity Institute of Ontario	site 1
SBEP	SBEP123-03	788_ER_CO			630[0n]	0	0	No				25-Jun-2002	Baetis tricaudatus
BKMAY	BKMAY032-11	BIOUG00637-G12	L#Bkond2011-16		658[0n]	2	1	Yes				30-Mar-2011	Baetis tricaudatus				Biodiversity Institute of Ontario
EABAE	PUMAY086-08	LJ086PU	LJ086PU		658[0n]	2	0	Yes				12-Aug-2007	Baetis tricaudatus	I			Research Collection of Luke M. Jacobus	OrigID: B. sp.|alcohol
EABAE	NYMAY113-07	LJNY-113	LJNY-113		658[0n]	2	0	Yes				25-May-2007	Baetis tricaudatus	I			Indiana University
EABAE	PUMAY085-08	LJ085PU	LJ085PU		658[0n]	2	0	Yes				12-Aug-2007	Baetis tricaudatus	I			Research Collection of Luke M. Jacobus	OrigID: B. sp.|alcohol
EABAE	NYMAY114-07	LJNY-114	LJNY-114		658[0n]	2	0	Yes				25-May-2007	Baetis tricaudatus	I			Indiana University
ECEPH	ECEPH014-10	10BGMAY-061	AZ090528-16		658[0n]	2	1	Yes				28-May-2009	Baetis tricaudatus	A	subimago		Biodiversity Institute of Ontario	Mercury vapour sheet
EABAE	NYMAY037-07	LJNY-037	LJNY-037		658[0n]	2	0	Yes				23-May-2007	Baetis tricaudatus	I			Indiana University
EABAE	NYMAY038-07	LJNY-038	LJNY-038		658[0n]	2	0	Yes				23-May-2007	Baetis tricaudatus	I			Indiana University
EABAE	NYMAY112-07	LJNY-112	LJNY-112		658[0n]	2	0	Yes				24-May-2007	Baetis tricaudatus	A			Indiana University
EABAE	NYMAY102-07	LJNY-102	LJNY-102		658[0n]	2	0	Yes				27-May-2007	Baetis tricaudatus	A			Indiana University
EABAE	NYMAY040-07	LJNY-040	LJNY-040		658[0n]	2	0	Yes				23-May-2007	Baetis tricaudatus	I			Indiana University
EABAE	NYMAY039-07	LJNY-039	LJNY-039		658[0n]	2	0	Yes				23-May-2007	Baetis tricaudatus	I			Indiana University
SWAMI	SWAMI050-11	SWA_iBOL_UofS_116	SWA_BENT_1145 id		601[0n]	1	1	No				25-Apr-2008	Baetis tricaudatus	I			Biodiversity Institute of Ontario
EABAE	NYMAY036-07	LJNY-036	LJNY-036		658[1n]	2	0	Yes				23-May-2007	Baetis tricaudatus	I			Indiana University
SWAMI	SWAMI037-11	SWA_iBOL_UofS_39	SWA_BENT_643 id		658[0n]	2	1	Yes				30-Nov-2008	Baetis tricaudatus	I			Biodiversity Institute of Ontario
SWAMI	SWAMI038-11	SWA_iBOL_UofS_40	SWA_BENT_643 id		658[0n]	2	1	Yes				30-Nov-2008	Baetis tricaudatus	I			Biodiversity Institute of Ontario
EABAE	PUMAY087-08	LJ087PU	LJ087PU		658[0n]	2	0	Yes				12-Aug-2007	Baetis tricaudatus	I			Research Collection of Luke M. Jacobus	OrigID: B. sp.|alcohol
EABAE	NYMAY033-07	LJNY-033	LJNY-033		658[0n]	2	0	Yes				19-May-2002	Baetis tricaudatus	I			Indiana University
EABAE	NYMAY030-07	LJNY-030	LJNY-030		658[0n]	2	0	Yes				19-May-2002	Baetis tricaudatus	I			Indiana University
SWAMI	SWAMI021-11	SWA_iBOL_UofS_23	SWA_BENT_643 id		658[0n]	2	1	Yes				30-Nov-2008	Baetis tricaudatus	I			Biodiversity Institute of Ontario
SWAMI	SWAMI049-11	SWA_iBOL_UofS_115	SWA_BENT_1145 id		658[0n]	2	1	Yes				25-Apr-2008	Baetis tricaudatus	I			Biodiversity Institute of Ontario
EABAE	NYMAY035-07	LJNY-035	LJNY-035		658[0n]	2	0	Yes				19-May-2002	Baetis tricaudatus	I			Indiana University
CPMAY	CPMAY010-10	09CPMAY-010	L#CBNP-12		658[0n]	2	1	Yes				24-Jun-2009	Baetis tricaudatus				Biodiversity Institute of Ontario	Malaise Trap
CFWIE	CFWIE153-10	10-SCCWRP-3288	19341	10-SCCWRP-3288	658[1n]	2	1	Yes				16-Jun-2010	Baetis tricaudatus	L	19341		Stroud Water Research Center
EABAE	NYMAY034-07	LJNY-034	LJNY-034		658[0n]	2	0	Yes				19-May-2002	Baetis tricaudatus	I			Indiana University
LJMAY	LJMAY275-11	BIOUG00640-C05	L#LJMAY2011-032		658[0n]	2	4	Yes				21-Jul-2010	Baetis tricaudatus	A			Biodiversity Institute of Ontario
BKMAY	BKMAY012-10	10BKMAY-003	L#10BKMAY-001		658[0n]	2	1	Yes				10-Apr-2010	Baetis tricaudatus				Biodiversity Institute of Ontario
SWAMI	SWAMI011-11	SWA_iBOL_UofS_13	SWA_BENT_643 id		658[0n]	2	1	Yes				30-Nov-2008	Baetis tricaudatus	I			Biodiversity Institute of Ontario
EABAE	NYMAY152-07	LJNY-152	LJNY-152		658[0n]	2	0	Yes				26-Jun-2007	Baetis tricaudatus	A			Indiana University
SWAMI	SWAMI010-11	SWA_iBOL_UofS_12	SWA_BENT_643 id		658[0n]	2	1	Yes				30-Nov-2008	Baetis tricaudatus	I			Biodiversity Institute of Ontario
SWAMI	SWAMI009-11	SWA_iBOL_UofS_11	SWA_BENT_643 id		658[0n]	2	1	Yes				30-Nov-2008	Baetis tricaudatus	I			Biodiversity Institute of Ontario	young larva with broken cf
SWAMI	SWAMI071-11	SWA_iBOL_UofS_137	SWA_BENT_651 id		658[0n]	2	1	Yes				25-Apr-2008	Baetis tricaudatus	I			Biodiversity Institute of Ontario
EABAE	NYMAY151-07	LJNY-151	LJNY-151		658[0n]	2	0	Yes				26-Jun-2007	Baetis tricaudatus	A			Indiana University
SBEP	SBEP020-03	161_LC_ON			630[0n]	0	0	No					Baetis tricaudatus
EABAE	NYMAY153-07	LJNY-153	LJNY-153		658[0n]	2	0	Yes				26-Jun-2007	Baetis tricaudatus	A			Indiana University
CFWIB	CFWIB490-10	10-SCCWRP-1440	19342	10-SCCWRP-1440	611[0n]	2	1	Yes				17-Jun-2010	Baetis tricaudatus	L	19342		Stroud Water Research Center
EABAE	NYMAY154-07	LJNY-154	LJNY-154		658[0n]	2	0	Yes				26-Jun-2007	Baetis tricaudatus	A			Indiana University
CFWIB	CFWIB489-10	10-SCCWRP-1439	19342	10-SCCWRP-1439	658[0n]	2	1	Yes				17-Jun-2010	Baetis tricaudatus	L	19342		Stroud Water Research Center
CFWIB	CFWIB483-10	10-SCCWRP-1433	19342	10-SCCWRP-1433	658[0n]	2	1	Yes				17-Jun-2010	Baetis tricaudatus	L	19342		Stroud Water Research Center
CFWIA	CFWIA698-10	10-SCCWRP-0698	19343	10-SCCWRP-0698	614[0n]	0	1	No				17-Jun-2010	Baetis tricaudatus	L	19343		Stroud Water Research Center
CFWIA	CFWIA275-10	10-SCCWRP-0275	19344	10-SCCWRP-0275	619[0n]	2	1	Yes				16-Jun-2010	Baetis tricaudatus	L	19344		Stroud Water Research Center
SWAMI	SWAMI070-11	SWA_iBOL_UofS_136	SWA_BENT_651 id		655[0n]	2	1	Yes				25-Apr-2008	Baetis tricaudatus	I			Biodiversity Institute of Ontario
SWAMI	SWAMI069-11	SWA_iBOL_UofS_135	SWA_BENT_651 id		658[0n]	2	1	Yes				25-Apr-2008	Baetis tricaudatus	I			Biodiversity Institute of Ontario
EABAE	NYMAY121-07	LJNY-121	LJNY-121		658[0n]	2	0	Yes				25-Jun-2007	Baetis tricaudatus	A			Indiana University	OrigID: B. sp.|sim to piscatoris coloration? Dark morph
EABAE	NYMAY123-07	LJNY-123	LJNY-123		658[0n]	2	0	Yes				09-May-2006	Baetis tricaudatus	A			Indiana University
EABAE	NYMAY119-07	LJNY-119	LJNY-119		658[0n]	2	0	Yes				25-Jun-2007	Baetis tricaudatus	A			Indiana University	OrigID: B. sp.|sim to piscatoris coloration? light morph
EABAE	NYMAY115-07	LJNY-115	LJNY-115		658[0n]	2	0	Yes				25-May-2007	Baetis tricaudatus	I			Indiana University
CFWIE	CFWIE242-10	10-SCCWRP-3377	19341	10-SCCWRP-3377	658[1n]	4	1	Yes				16-Jun-2010	Baetis tricaudatus	L	19341		Stroud Water Research Center
SWAMI	SWAMI020-11	SWA_iBOL_UofS_22	SWA_BENT_643 id		658[0n]	2	1	Yes				30-Nov-2008	Baetis tricaudatus	I			Biodiversity Institute of Ontario
EABAE	NYMAY124-07	LJNY-124	LJNY-124		658[0n]	2	0	Yes				09-May-2006	Baetis tricaudatus	A			Indiana University
EABAE	NYMAY139-07	LJNY-139	LJNY-139		658[0n]	2	0	Yes				24-Jun-2007	Baetis tricaudatus	A			Indiana University
SWAMI	SWAMI068-11	SWA_iBOL_UofS_134	SWA_BENT_651 id		658[0n]	2	1	Yes				25-Apr-2008	Baetis tricaudatus	I			Biodiversity Institute of Ontario
EABAE	NYMAY144-07	LJNY-144	LJNY-144		658[0n]	2	0	Yes				10-Aug-2006	Baetis tricaudatus	I			Indiana University	OrigID: B. sp.|abdomen missing, subimago
SWAMI	SWAMI067-11	SWA_iBOL_UofS_133	SWA_BENT_651 id		615[0n]	2	1	Yes				25-Apr-2008	Baetis tricaudatus	I			Biodiversity Institute of Ontario
EABAE	NYMAY143-07	LJNY-143	LJNY-143		658[0n]	2	0	Yes				10-Aug-2006	Baetis tricaudatus	A			Indiana University
EABAE	NYMAY140-07	LJNY-140	LJNY-140		658[0n]	2	0	Yes				24-Jun-2007	Baetis tricaudatus	A			Indiana University
EABAE	NYMAY142-07	LJNY-142	LJNY-142		658[0n]	2	0	Yes				24-Jun-2007	Baetis tricaudatus	A			Indiana University	OrigID: B. sp.
EABAE	NYMAY155-07	LJNY-155	LJNY-155		658[0n]	2	0	Yes				26-Jun-2007	Baetis tricaudatus	A			Indiana University
EABAE	NYMAY156-07	LJNY-156	LJNY-156		658[0n]	2	0	Yes				26-Jun-2007	Baetis tricaudatus	A			Indiana University
EABAE	NYMAY019-07	LJNY-019	LJNY-019		658[4n]	2	0	Yes				19-Jun-2006	Baetis tricaudatus	I			Indiana University	OrigID: B. cf. tricaudatus
EABAE	NYMAY020-07	LJNY-020	LJNY-020		658[0n]	2	0	Yes				19-Jun-2006	Baetis tricaudatus	I			Indiana University	OrigID: B. cf. tricaudatus
EABAE	NYMAY018-07	LJNY-018	LJNY-018		515[0n]	2	0	Yes				19-Jun-2006	Baetis tricaudatus	I			Indiana University	OrigID: B. cf. tricaudatus
EABAE	NYMAY016-07	LJNY-016	LJNY-016		658[0n]	2	0	Yes				26-Jun-2007	Baetis tricaudatus	I			Indiana University	OrigID: B. cf. tricaudatus
SWAMI	SWAMI029-11	SWA_iBOL_UofS_31	SWA_BENT_643 id		658[0n]	2	1	Yes				30-Nov-2008	Baetis tricaudatus	I			Biodiversity Institute of Ontario
SWAMI	SWAMI030-11	SWA_iBOL_UofS_32	SWA_BENT_643 id		658[0n]	2	1	Yes				30-Nov-2008	Baetis tricaudatus	I			Biodiversity Institute of Ontario
EABAE	NYMAY021-07	LJNY-021	LJNY-021		658[0n]	2	0	Yes				21-May-2006	Baetis tricaudatus	A			Indiana University	reared
EABAE	NYMAY022-07	LJNY-022	LJNY-022		658[0n]	2	0	Yes				21-May-2006	Baetis tricaudatus	A			Indiana University	reared
EABAE	NYMAY027-07	LJNY-027	LJNY-027		658[0n]	2	0	Yes				19-May-2002	Baetis tricaudatus	I			Indiana University
EABAE	NYMAY028-07	LJNY-028	LJNY-028		658[0n]	2	0	Yes				19-May-2002	Baetis tricaudatus	I			Indiana University
EABAE	NYMAY026-07	LJNY-026	LJNY-026		658[0n]	2	0	Yes				19-May-2002	Baetis tricaudatus	I			Indiana University
EABAE	NYMAY025-07	LJNY-025	LJNY-025		658[0n]	2	0	Yes				19-May-2002	Baetis tricaudatus	A			Indiana University
EABAE	NYMAY023-07	LJNY-023	LJNY-023		646[0n]	2	0	Yes				16-May-2007	Baetis tricaudatus	A			Indiana University
EABAE	NYMAY024-07	LJNY-024	LJNY-024		658[0n]	2	0	Yes				16-May-2007	Baetis tricaudatus	I			Indiana University
SWAMI	SWAMI028-11	SWA_iBOL_UofS_30	SWA_BENT_643 id		658[0n]	2	1	Yes				30-Nov-2008	Baetis tricaudatus	I			Biodiversity Institute of Ontario
SWAMI	SWAMI027-11	SWA_iBOL_UofS_29	SWA_BENT_643 id		658[0n]	2	1	Yes				30-Nov-2008	Baetis tricaudatus	I			Biodiversity Institute of Ontario
SWAMI	SWAMI025-11	SWA_iBOL_UofS_27	SWA_BENT_643 id		658[0n]	2	1	Yes				30-Nov-2008	Baetis tricaudatus	I			Biodiversity Institute of Ontario
EABAE	NYMAY159-07	LJNY-159	LJNY-159		658[0n]	2	0	Yes				26-Jun-2007	Baetis tricaudatus	A			Indiana University
EABAE	NYMAY158-07	LJNY-158	LJNY-158		658[0n]	2	0	Yes				26-Jun-2007	Baetis tricaudatus	A			Indiana University
EABAE	NYMAY157-07	LJNY-157	LJNY-157		658[0n]	2	0	Yes				26-Jun-2007	Baetis tricaudatus	A			Indiana University
CFWIE	CFWIE249-10	10-SCCWRP-3384	19341	10-SCCWRP-3384	658[5n]	4	1	Yes				16-Jun-2010	Baetis tricaudatus	L	19341		Stroud Water Research Center
CFWIE	CFWIE283-10	10-SCCWRP-3418	19341	10-SCCWRP-3418	658[2n]	4	1	Yes				16-Jun-2010	Baetis tricaudatus	L	19341		Stroud Water Research Center
EABAE	NYMAY160-07	LJNY-160	LJNY-160		658[0n]	2	0	Yes				26-Jun-2007	Baetis tricaudatus	A			Indiana University
BKMAY	BKMAY013-10	10BKMAY-004	L#10BKMAY-001		658[0n]	2	1	Yes				10-Apr-2010	Baetis tricaudatus				Biodiversity Institute of Ontario
EABAE	NYMAY161-07	LJNY-161	LJNY-161		658[0n]	2	0	Yes				26-Jun-2007	Baetis tricaudatus	A			Indiana University
EABAE	NYMAY166-07	LJNY-166	LJNY-166		658[0n]	2	0	Yes				08-Aug-2006	Baetis tricaudatus	A			Indiana University
HIEPH	HIMXD096-10	10HIMXD-0096	10HIMXD-0096		624[0n]	2	1	Yes				04-May-2010	Baetis tricaudatus	I			Biodiversity Institute of Ontario	::taxonomy:name updated based on NJ tree: Original ID= Baetis sp.::endTaxonomy:
HIEPH	HIEPT184-10	HIEPT-1122	HIEPT-1122		658[0n]	2	1	Yes				03-May-2010	Baetis tricaudatus	I			Pennington Associates Inc.
SWAMI	SWAMI026-11	SWA_iBOL_UofS_28	SWA_BENT_643 id		658[0n]	2	1	Yes				30-Nov-2008	Baetis tricaudatus	I			Biodiversity Institute of Ontario
EABAE	NYMAY029-07	LJNY-029	LJNY-029		658[0n]	2	0	Yes				19-May-2002	Baetis tricaudatus	I			Indiana University
HIEPH	HIMXD283-10	10HIMXD-0283	10HIMXD-0283		658[0n]	2	1	Yes				03-May-2010	Baetis tricaudatus	I			Biodiversity Institute of Ontario	::taxonomy:name updated based on NJ tree: Original ID= Baetis sp.::endTaxonomy:
CPMAY	CPMAY129-10	09CPMAY-129	7		658[0n]	2	1	Yes				07-Jul-2009	Baetis tricaudatus				Biodiversity Institute of Ontario
SWAMI	SWAMI056-11	SWA_iBOL_UofS_122	SWA_BENT_651 id		658[0n]	2	1	Yes				25-Apr-2008	Baetis tricaudatus	I			Biodiversity Institute of Ontario
SWAMI	SWAMI057-11	SWA_iBOL_UofS_123	SWA_BENT_651 id		580[0n]	1	1	No				25-Apr-2008	Baetis tricaudatus	I			Biodiversity Institute of Ontario
SWAMI	SWAMI058-11	SWA_iBOL_UofS_124	SWA_BENT_651 id		658[1n]	2	1	Yes				25-Apr-2008	Baetis tricaudatus	I			Biodiversity Institute of Ontario
SWAMI	SWAMI055-11	SWA_iBOL_UofS_121	SWA_BENT_651 id		658[0n]	2	1	Yes				25-Apr-2008	Baetis tricaudatus	I			Biodiversity Institute of Ontario
SWAMI	SWAMI052-11	SWA_iBOL_UofS_118	SWA_BENT_1145 id		658[0n]	2	1	Yes				25-Apr-2008	Baetis tricaudatus	I			Biodiversity Institute of Ontario
WEAI	WEAI070-11	BIOUG00638-G06	JW20110403-1		658[0n]	2	1	Yes				30-Apr-2011	Baetis tricaudatus			whole specimen in ethanol	Biodiversity Institute of Ontario
SWAMI	SWAMI051-11	SWA_iBOL_UofS_117	SWA_BENT_1145 id		624[0n]	2	1	Yes				25-Apr-2008	Baetis tricaudatus	I			Biodiversity Institute of Ontario
CFWIA	CFWIA396-10	10-SCCWRP-0396	19344	10-SCCWRP-0396	658[0n]	2	1	Yes				16-Jun-2010	Baetis tricaudatus	L	19344		Stroud Water Research Center
SWAMI	SWAMI059-11	SWA_iBOL_UofS_125	SWA_BENT_651 id		658[0n]	2	1	Yes				25-Apr-2008	Baetis tricaudatus	I			Biodiversity Institute of Ontario
SWAMI	SWAMI060-11	SWA_iBOL_UofS_126	SWA_BENT_651 id		615[0n]	2	1	Yes				25-Apr-2008	Baetis tricaudatus	I			Biodiversity Institute of Ontario
SWAMI	SWAMI012-11	SWA_iBOL_UofS_14	SWA_BENT_643 id		658[0n]	2	1	Yes				30-Nov-2008	Baetis tricaudatus	I			Biodiversity Institute of Ontario
SWAMI	SWAMI013-11	SWA_iBOL_UofS_15	SWA_BENT_643 id		658[0n]	2	1	Yes				30-Nov-2008	Baetis tricaudatus	I			Biodiversity Institute of Ontario
SWAMI	SWAMI014-11	SWA_iBOL_UofS_16	SWA_BENT_643 id		658[0n]	2	1	Yes				30-Nov-2008	Baetis tricaudatus	I			Biodiversity Institute of Ontario
SWAMI	SWAMI035-11	SWA_iBOL_UofS_37	SWA_BENT_643 id		658[0n]	2	1	Yes				30-Nov-2008	Baetis tricaudatus	I			Biodiversity Institute of Ontario
SWAMI	SWAMI064-11	SWA_iBOL_UofS_130	SWA_BENT_651 id		658[0n]	2	1	Yes				25-Apr-2008	Baetis tricaudatus	I			Biodiversity Institute of Ontario
SWAMI	SWAMI063-11	SWA_iBOL_UofS_129	SWA_BENT_651 id		658[0n]	2	1	Yes				25-Apr-2008	Baetis tricaudatus	I			Biodiversity Institute of Ontario
CPMAY	CPMAY105-10	09CPMAY-105	1		658[0n]	2	1	Yes				14-Jul-2009	Baetis tricaudatus				Biodiversity Institute of Ontario	light trap
LJGSM	LJGSM001-10	09LJGSM-001	09LJGSM-001		658[0n]	2	1	Yes				19-Sep-2009	Baetis tricaudatus	I			Biodiversity Institute of Ontario	site 1
SWAMI	SWAMI061-11	SWA_iBOL_UofS_127	SWA_BENT_651 id		658[0n]	2	1	Yes				25-Apr-2008	Baetis tricaudatus	I			Biodiversity Institute of Ontario
ABMAY	ABSTO042-09	08ABSTO-0042	L#08WATL-039		658[0n]	2	1	Yes				24-Jul-2008	Baetis tricaudatus	I	Waterton		Biodiversity Institute of Ontario	free-hand sampling|originalID: Baetis XZ sp. AB2
WEAI	WEAI069-11	BIOUG00638-G05	JW20110403-1		632[0n]	2	1	Yes				30-Apr-2011	Baetis tricaudatus			whole specimen in ethanol	Biodiversity Institute of Ontario
SWAMI	SWAMI036-11	SWA_iBOL_UofS_38	SWA_BENT_643 id		658[0n]	2	1	Yes				30-Nov-2008	Baetis tricaudatus	I			Biodiversity Institute of Ontario
EABAE	NYMAY014-07	LJNY-014	LJNY-014		658[1n]	2	0	Yes				26-Jun-2007	Baetis tricaudatus	I			Indiana University	OrigID: B. cf. tricaudatus
CFWIA	CFWIA824-10	10-SCCWRP-0824	19343	10-SCCWRP-0824	658[0n]	2	1	Yes				17-Jun-2010	Baetis tricaudatus	L	19343		Stroud Water Research Center
WEAI	WEAI110-11	BIOUG00639-B01	JW20110618-1-1		658[0n]	2	1	Yes				18-Jun-2011	Baetis tricaudatus	I			Biodiversity Institute of Ontario	Looks like rhodani group, but lacks bilobed pronotal markings of tricaudatus
EABAE	NYMAY015-07	LJNY-015	LJNY-015		658[0n]	2	0	Yes				26-Jun-2007	Baetis tricaudatus	I			Indiana University	OrigID: B. cf. tricaudatus
EABAE	PUMAY094-08	LJ094PU	LJ094PU		658[0n]	2	0	Yes				26-Aug-2007	Baetis tricaudatus	I			Research Collection of Luke M. Jacobus	OrigID: B. sp.|alcohol
LJMAY	LJMAY157-09	09LJ157	09LJ157		658[0n]	2	0	Yes				31-Jul-2008	Baetis tricaudatus	A			Indiana University	OrigID B. nr. piscatoris
EABAE	PUMAY093-08	LJ093PU	LJ093PU		658[0n]	2	0	Yes				26-Aug-2007	Baetis tricaudatus	I			Research Collection of Luke M. Jacobus	OrigID: B. sp.|alcohol
BBEPT	BBEPT083-10	10BBEPT-0082	L#PC2010KT-089	10BBEPT-0082	658[0n]	2	1	Yes				29-Jul-2010	Baetis tricaudatus	I	Kootenay NP		Biodiversity Institute of Ontario	Overcast Aquatic Freehand Sampling
BBEPT	BBEPT085-10	10BBEPT-0084	L#PC2010KT-089	10BBEPT-0084	658[0n]	2	1	Yes				29-Jul-2010	Baetis tricaudatus	I	Kootenay NP		Biodiversity Institute of Ontario	Overcast Aquatic Freehand Sampling
INHSE	INHSE040-08	08INHSE-0040	08INHSE-0040	76796	658[0n]	2	1	Yes				17-Sep-2005	Baetis tricaudatus	I			Illinois Natural History Survey
BKMAY	BKMAY010-10	10BKMAY-001	L#10BKMAY-001		658[0n]	2	1	Yes				10-Apr-2010	Baetis tricaudatus				Biodiversity Institute of Ontario
LJGSM	LJGSM007-10	09LJGSM-007	09LJGSM-007		658[0n]	2	1	Yes				19-Sep-2009	Baetis tricaudatus	I			Biodiversity Institute of Ontario	site 1
LJMAY	LJMAY093-09	09LJ93	09LJ93		658[0n]	2	0	Yes				31-May-2009	Baetis tricaudatus	I			Indiana University	larva
WEAI	WEAI043-11	BIOUG00637-D07	AZ090527-08		658[0n]	2	1	Yes				27-May-2009	Baetis tricaudatus			whole specimen in ETOH	Biodiversity Institute of Ontario	UV sheet
BKMAY	BKMAY011-10	10BKMAY-002	L#10BKMAY-001		658[0n]	2	1	Yes				10-Apr-2010	Baetis tricaudatus				Biodiversity Institute of Ontario
WEAI	WEAI021-11	BIOUG00637-B09	NM090526-03C		658[0n]	2	1	Yes				26-May-2009	Baetis tricaudatus			whole specimen in ethanol	Biodiversity Institute of Ontario	freehand, aquatic
HIEPH	HIMXD284-10	10HIMXD-0284	10HIMXD-0284		658[0n]	2	1	Yes				03-May-2010	Baetis tricaudatus	I			Biodiversity Institute of Ontario	::taxonomy:name updated based on NJ tree: Original ID= Baetis sp.::endTaxonomy:
BKMAY	BKMAY033-11	BIOUG00637-H01	L#Bkond2011-16		658[0n]	2	1	Yes				30-Mar-2011	Baetis tricaudatus				Biodiversity Institute of Ontario
SWAMI	SWAMI034-11	SWA_iBOL_UofS_36	SWA_BENT_643 id		658[0n]	2	1	Yes				30-Nov-2008	Baetis tricaudatus	I			Biodiversity Institute of Ontario
INHSE	INHSE038-08	08INHSE-0038	08INHSE-0038	63134	658[0n]	2	1	Yes				05-Oct-2005	Baetis tricaudatus	I			Illinois Natural History Survey
SWAMI	SWAMI015-11	SWA_iBOL_UofS_17	SWA_BENT_643 id		658[0n]	2	1	Yes				30-Nov-2008	Baetis tricaudatus	I			Biodiversity Institute of Ontario
SWAMI	SWAMI066-11	SWA_iBOL_UofS_132	SWA_BENT_651 id		658[0n]	2	1	Yes				25-Apr-2008	Baetis tricaudatus	I			Biodiversity Institute of Ontario
SWAMI	SWAMI065-11	SWA_iBOL_UofS_131	SWA_BENT_651 id		630[0n]	2	1	Yes				25-Apr-2008	Baetis tricaudatus	I			Biodiversity Institute of Ontario
SWAMI	SWAMI016-11	SWA_iBOL_UofS_18	SWA_BENT_643 id		658[0n]	2	1	Yes				30-Nov-2008	Baetis tricaudatus	I			Biodiversity Institute of Ontario
SWAMI	SWAMI032-11	SWA_iBOL_UofS_34	SWA_BENT_643 id		658[0n]	2	1	Yes				30-Nov-2008	Baetis tricaudatus	I			Biodiversity Institute of Ontario
SWAMI	SWAMI019-11	SWA_iBOL_UofS_21	SWA_BENT_643 id		658[0n]	2	1	Yes				30-Nov-2008	Baetis tricaudatus	I			Biodiversity Institute of Ontario
SWAMI	SWAMI018-11	SWA_iBOL_UofS_20	SWA_BENT_643 id		658[0n]	2	1	Yes				30-Nov-2008	Baetis tricaudatus	I			Biodiversity Institute of Ontario
SWAMI	SWAMI031-11	SWA_iBOL_UofS_33	SWA_BENT_643 id		658[0n]	2	1	Yes				30-Nov-2008	Baetis tricaudatus	I			Biodiversity Institute of Ontario
SWAMI	SWAMI033-11	SWA_iBOL_UofS_35	SWA_BENT_643 id		658[0n]	2	1	Yes				30-Nov-2008	Baetis tricaudatus	I			Biodiversity Institute of Ontario
SWAMI	SWAMI017-11	SWA_iBOL_UofS_19	SWA_BENT_643 id		658[0n]	2	1	Yes				30-Nov-2008	Baetis tricaudatus	I			Biodiversity Institute of Ontario
LJMAY	LJMAY327-11	BIOUG00640-G09	L#LJMAY2011-045		658[0n]	2	1	Yes				02-Apr-2011	Baetodes caritus	I			Biodiversity Institute of Ontario
LJMAY	LJMAY326-11	BIOUG00640-G08	L#LJMAY2011-045		658[0n]	2	2	Yes				02-Apr-2011	Baetodes caritus	I			Biodiversity Institute of Ontario
LJMAY	LJMAY328-11	BIOUG00640-G10	L#LJMAY2011-045		658[0n]	2	1	Yes				02-Apr-2011	Baetodes caritus	I			Biodiversity Institute of Ontario
LJMAY	LJMAY283-11	BIOUG00640-D01	L#LJMAY2011-041		658[0n]	2	1	Yes				02-Apr-2011	Baetodes sp.JMW1	I			Biodiversity Institute of Ontario
LJMAY	LJMAY282-11	BIOUG00640-C12	L#LJMAY2011-041		658[0n]	2	3	Yes				02-Apr-2011	Baetodes sp.JMW1	I			Biodiversity Institute of Ontario
LJMAY	LJMAY284-11	BIOUG00640-D02	L#LJMAY2011-041		658[0n]	2	1	Yes				02-Apr-2011	Baetodes sp.JMW1	I			Biodiversity Institute of Ontario
LJMAY	LJMAY304-11	BIOUG00640-E10	L#LJMAY2011-042		658[0n]	2	2	Yes				03-Apr-2011	Baetodes sp.JMW2	I			Biodiversity Institute of Ontario	similar to B. bibranchius, but labrum with distinct submarginal row of setae and different abdominal colour pattern
LJMAY	LJMAY321-11	BIOUG00640-G03	L#LJMAY2011-045		658[0n]	2	1	Yes				02-Apr-2011	Baetodes tritus	I			Biodiversity Institute of Ontario
LJMAY	LJMAY319-11	BIOUG00640-G01	L#LJMAY2011-045		658[0n]	2	1	Yes				02-Apr-2011	Baetodes tritus	I			Biodiversity Institute of Ontario
LJMAY	LJMAY320-11	BIOUG00640-G02	L#LJMAY2011-045		658[0n]	2	1	Yes				02-Apr-2011	Baetodes tritus	I			Biodiversity Institute of Ontario
HIEPH	HIEPT118-10	HIEPT-1056	HIEPT-1056		658[0n]	2	1	Yes				06-May-2010	Barbaetis benfieldi	I			National Museum of Natural History, Smithsonian Institution
SWAMI	SWAMI079-11	SWA_iBOL_UofS_63	SWA_BENT_700 id		658[0n]	2	1	Yes				07-Aug-2008	Brachycercus harrisella	I			Biodiversity Institute of Ontario
FAMAY	FAMAY084-07	FAMUBOLD0084	AMCACP	AMCACP	658[0n]	2	0	Yes					Caenis amica	A	male		Florida Agricultural and Mechanical University
FAMAY	FAMAY083-07	FAMUBOLD0083	AFCACP	AFCACP	658[0n]	2	0	Yes					Caenis amica	A	female		Florida Agricultural and Mechanical University
SKMAY	SKMAY016-09	08SKMAY-0016	L#08GRAS-006		658[0n]	2	1	Yes				14-Jul-2008	Caenis amica	A	Grasslands|no projection on seg2		Biodiversity Institute of Ontario	Grasslands|Night UV sheet
SKMAY	SKMAY015-09	08SKMAY-0015	L#08GRAS-006		658[0n]	2	1	Yes				14-Jul-2008	Caenis amica	A	Grasslands|no projection on segment 2		Biodiversity Institute of Ontario	Grasslands|Night UV sheet
EPHNB	EPHNB199-09	09NBMAY-0199	09NBMAY-0199		658[0n]	2	1	Yes				25-Jun-2008	Caenis amica	A			Biodiversity Institute of Ontario	Light trap
EPHNB	EPHNB217-09	09NBMAY-0217	09NBMAY-0217		658[0n]	2	1	Yes				25-Jun-2008	Caenis amica	A			Biodiversity Institute of Ontario	Light trap
SKMAY	SKMAY014-09	08SKMAY-0014	L#08GRAS-006		658[0n]	2	1	Yes				14-Jul-2008	Caenis amica	A	Grasslands|clear projection on seg2		Biodiversity Institute of Ontario	Grasslands|Night UV sheet
EPHNB	EPHNB214-09	09NBMAY-0214	09NBMAY-0214		658[0n]	2	1	Yes				25-Jun-2008	Caenis amica	A			Biodiversity Institute of Ontario	Light trap
INHSE	INHSE116-09	08INHSE-0116	08INHSE-0116	INHS 76818	639[0n]	3	1	Yes				03-Jun-2005	Caenis amica				Illinois Natural History Survey
SBEP	SBEP111-03	734_GR_ON			630[0n]	0	0	No				26-Aug-1999	Caenis amica
ECEPH	ECEPH023-10	10BGMAY-070	L#09ARK-051		658[0n]	2	1	Yes				11-May-2009	Caenis amica	A			Biodiversity Institute of Ontario	Light trap
FAMAY	FAMAY087-07	FAMUBOLD0087	AFCACan	AFCACan	658[0n]	2	0	Yes					Caenis amica	A	female		Florida Agricultural and Mechanical University
ELPYO	ELPYO598-09	09ELEPT-028	L#09ELEPT-007		658[0n]	2	1	Yes				02-Sep-2009	Caenis anceps	A			Biodiversity Institute of Ontario	Light trap
ELPYO	ELPYO594-09	09ELEPT-024	L#09ELEPT-007		658[0n]	2	1	Yes				02-Sep-2009	Caenis anceps	A			Biodiversity Institute of Ontario	Light trap
ELPYO	ELPYO595-09	09ELEPT-025	L#09ELEPT-007		644[0n]	3	1	Yes				02-Sep-2009	Caenis anceps	A			Biodiversity Institute of Ontario	Light trap
ELPYO	ELPYO600-09	09ELEPT-030	L#09ELEPT-007		658[0n]	2	1	Yes				02-Sep-2009	Caenis anceps	A			Biodiversity Institute of Ontario	Light trap
ELPYO	ELPYO596-09	09ELEPT-026	L#09ELEPT-007		658[0n]	2	1	Yes				02-Sep-2009	Caenis anceps	A			Biodiversity Institute of Ontario	Light trap
ELPYO	ELPYO599-09	09ELEPT-029	L#09ELEPT-007		658[0n]	2	1	Yes				02-Sep-2009	Caenis anceps	A			Biodiversity Institute of Ontario	Light trap
ELPYO	ELPYO593-09	09ELEPT-023	L#09ELEPT-007		658[0n]	2	1	Yes				02-Sep-2009	Caenis anceps	A			Biodiversity Institute of Ontario	Light trap
CFWIA	CFWIA442-10	10-SCCWRP-0442	19344	10-SCCWRP-0442	658[0n]	2	1	Yes				16-Jun-2010	Caenis bajaensis	L	19344		Stroud Water Research Center
CFWIE	CFWIE147-10	10-SCCWRP-3282	19341	10-SCCWRP-3282	658[2n]	2	1	Yes				16-Jun-2010	Caenis bajaensis	L	19341		Stroud Water Research Center
CFWIE	CFWIE146-10	10-SCCWRP-3281	19341	10-SCCWRP-3281	658[4n]	2	1	Yes				16-Jun-2010	Caenis bajaensis	L	19341		Stroud Water Research Center
BKMAY	BKMAY018-11	BIOUG00637-F10	L#Bkond2011-26		658[0n]	2	1	Yes				06-Jun-2010	Caenis bajaensis				Biodiversity Institute of Ontario
BKMAY	BKMAY019-11	BIOUG00637-F11	L#Bkond2011-26		658[0n]	2	1	Yes				06-Jun-2010	Caenis bajaensis				Biodiversity Institute of Ontario
EPHNB	EPHNB328-09	09NBMAY-0328	09NBMAY-0328		658[0n]	2	1	Yes				25-Jun-2008	Caenis diminuta	A			Biodiversity Institute of Ontario	Light trap 1
EPHNB	EPHNB197-09	09NBMAY-0197	09NBMAY-0197		658[0n]	2	1	Yes				25-Jun-2008	Caenis diminuta	A			Biodiversity Institute of Ontario	Light trap
EPHNB	EPHNB312-09	09NBMAY-0312	09NBMAY-0312		636[0n]	2	1	Yes				25-Jun-2008	Caenis diminuta	A			Biodiversity Institute of Ontario	Light trap 1
EPHNB	EPHNB549-09	09NBMAY-0549	09NBMAY-0549		658[0n]	2	0	Yes				25-Jun-2008	Caenis diminuta	A			Biodiversity Institute of Ontario	Light trap 2
FAMAY	FAMAY103-07	FAMUBOLD0103	AMCDCP	AMCDCP	658[0n]	2	0	Yes					Caenis diminuta	A	male		Florida Agricultural and Mechanical University	BOX250-H4
EPHNB	EPHNB210-09	09NBMAY-0210	09NBMAY-0210		658[0n]	2	1	Yes				25-Jun-2008	Caenis diminuta	A			Biodiversity Institute of Ontario	Light trap
EPHNB	EPHNB327-09	09NBMAY-0327	09NBMAY-0327		658[0n]	2	1	Yes				25-Jun-2008	Caenis diminuta	A			Biodiversity Institute of Ontario	Light trap 1
EPHNB	EPHNB233-09	09NBMAY-0233	09NBMAY-0233		658[0n]	2	1	Yes				25-Jun-2008	Caenis diminuta	A			Biodiversity Institute of Ontario	Light trap 1
EPHNB	EPHNB238-09	09NBMAY-0238	09NBMAY-0238		658[0n]	2	1	Yes				25-Jun-2008	Caenis diminuta	A			Biodiversity Institute of Ontario	Light trap 1
EPHNB	EPHNB243-09	09NBMAY-0243	09NBMAY-0243		658[0n]	2	1	Yes				25-Jun-2008	Caenis diminuta	A			Biodiversity Institute of Ontario	Light trap 1
EPHNB	EPHNB235-09	09NBMAY-0235	09NBMAY-0235		658[0n]	2	1	Yes				25-Jun-2008	Caenis diminuta	A			Biodiversity Institute of Ontario	Light trap 1
FAMAY	FAMAY088-07	FAMUBOLD0088	AMCDCan	AMCDCan	658[0n]	2	0	Yes					Caenis diminuta	A	male		Florida Agricultural and Mechanical University
EPHNB	EPHNB318-09	09NBMAY-0318	09NBMAY-0318		658[0n]	2	1	Yes				25-Jun-2008	Caenis diminuta	A			Biodiversity Institute of Ontario	Light trap 1
EPHNB	EPHNB240-09	09NBMAY-0240	09NBMAY-0240		658[0n]	2	1	Yes				25-Jun-2008	Caenis diminuta	A			Biodiversity Institute of Ontario	Light trap 1
EPHNB	EPHNB292-09	09NBMAY-0292	09NBMAY-0292		658[0n]	2	1	Yes				25-Jun-2008	Caenis diminuta	A			Biodiversity Institute of Ontario	Light trap 1
EPHNB	EPHNB234-09	09NBMAY-0234	09NBMAY-0234		658[0n]	2	1	Yes				25-Jun-2008	Caenis diminuta	A			Biodiversity Institute of Ontario	Light trap 1
EPHNB	EPHNB239-09	09NBMAY-0239	09NBMAY-0239		658[0n]	2	1	Yes				25-Jun-2008	Caenis diminuta	A			Biodiversity Institute of Ontario	Light trap 1
EPHNB	EPHNB322-09	09NBMAY-0322	09NBMAY-0322		636[0n]	2	1	Yes				25-Jun-2008	Caenis diminuta	A			Biodiversity Institute of Ontario	Light trap 1
FAMAY	FAMAY104-07	FAMUBOLD0104	AMCDCan	AMCDCan	658[0n]	2	0	Yes					Caenis diminuta	A	male		Florida Agricultural and Mechanical University	BOX250-H6
EPHNB	EPHNB222-09	09NBMAY-0222	09NBMAY-0222		658[0n]	2	1	Yes				25-Jun-2008	Caenis diminuta	A			Biodiversity Institute of Ontario	Light trap
EPHNB	EPHNB232-09	09NBMAY-0232	09NBMAY-0232		658[0n]	2	1	Yes				25-Jun-2008	Caenis diminuta	A			Biodiversity Institute of Ontario	Light trap 1
EPHNB	EPHNB211-09	09NBMAY-0211	09NBMAY-0211		658[0n]	2	1	Yes				25-Jun-2008	Caenis diminuta	A			Biodiversity Institute of Ontario	Light trap
ELPYO	ELPYO140-08	07ELEPT-140	07ELEPT-140		658[0n]	2	1	Yes				31-May-2007	Caenis diminuta	A	BCDID, Caenis diminuta		Biodiversity Institute of Ontario
EPHNB	EPHNB225-09	09NBMAY-0225	09NBMAY-0225		658[0n]	2	1	Yes				25-Jun-2008	Caenis diminuta	A			Biodiversity Institute of Ontario	Light trap
EPHNB	EPHNB226-09	09NBMAY-0226	09NBMAY-0226		658[0n]	2	1	Yes				25-Jun-2008	Caenis diminuta	A			Biodiversity Institute of Ontario	Light trap
EPHNB	EPHNB220-09	09NBMAY-0220	09NBMAY-0220		658[0n]	2	1	Yes				25-Jun-2008	Caenis diminuta	A			Biodiversity Institute of Ontario	Light trap
ELPYO	ELPYO245-08	07ELEPT-245	07ELEPT-245		658[0n]	2	1	Yes				31-May-2007	Caenis diminuta	A	BCDID, Caenis diminuta		Biodiversity Institute of Ontario
EPHNB	EPHNB231-09	09NBMAY-0231	09NBMAY-0231		658[0n]	2	1	Yes				25-Jun-2008	Caenis diminuta	A			Biodiversity Institute of Ontario	Light trap 1
EPHNB	EPHNB228-09	09NBMAY-0228	09NBMAY-0228		658[0n]	2	1	Yes				25-Jun-2008	Caenis diminuta	A			Biodiversity Institute of Ontario	Light trap
ELPYO	ELPYO451-08	07ELEPT-356	07ELEPT-356		633[0n]	2	1	Yes				31-May-2007	Caenis diminuta	A	BCDID		Biodiversity Institute of Ontario
EPHNB	EPHNB298-09	09NBMAY-0298	09NBMAY-0298		658[0n]	2	1	Yes				25-Jun-2008	Caenis diminuta	A			Biodiversity Institute of Ontario	Light trap 1
EPHNB	EPHNB297-09	09NBMAY-0297	09NBMAY-0297		636[0n]	2	1	Yes				25-Jun-2008	Caenis diminuta	A			Biodiversity Institute of Ontario	Light trap 1
FAMAY	FAMAY085-07	FAMUBOLD0085	AFCDCP	AFCDCP	658[0n]	2	0	Yes					Caenis diminuta	A	female		Florida Agricultural and Mechanical University
FAMAY	FAMAY086-07	FAMUBOLD0086	AMCDCP	AMCDCP	658[0n]	2	0	Yes					Caenis diminuta	A	male		Florida Agricultural and Mechanical University
EPHNB	EPHNB291-09	09NBMAY-0291	09NBMAY-0291		658[0n]	2	1	Yes				25-Jun-2008	Caenis diminuta	A			Biodiversity Institute of Ontario	Light trap 1
EPHNB	EPHNB237-09	09NBMAY-0237	09NBMAY-0237		658[0n]	2	1	Yes				25-Jun-2008	Caenis diminuta	A			Biodiversity Institute of Ontario	Light trap 1
WEAI	WEAI050-11	BIOUG00637-E02	L#2010FL-444		658[0n]	2	1	Yes				22-Mar-2010	Caenis eglinensis		Little Manatee River SP		Biodiversity Institute of Ontario	UV Light Trap|Cool, partly cloudy, breezy
FAMAY	FAMAY102-07	FAMUBOLD0102	AMCEBC	AMCEBC	658[0n]	2	0	Yes					Caenis eglinensis	A	male		Florida Agricultural and Mechanical University	BOX250-G11, Holt - dawn light trap
FAMAY	FAMAY082-07	FAMUBOLD0082	NCEBC	NCEBC	558[2n]	1	0	No					Caenis eglinensis	I	larva,Holt - dawn light trap		Florida Agricultural and Mechanical University	Holt - dawn light trap
FAMAY	FAMAY081-07	FAMUBOLD0081	AMCEBC	AMCEBC	658[0n]	3	0	Yes					Caenis eglinensis	A	male,Holt - dawn light trap		Florida Agricultural and Mechanical University	Holt - dawn light trap
WEAI	WEAI120-11	BIOUG00639-B11	JW20110625-1		658[0n]	2	1	Yes				25-Jun-2011	Caenis hilaris	A			Biodiversity Institute of Ontario	UV light
WEAI	WEAI119-11	BIOUG00639-B10	JW20110625-1		658[0n]	2	1	Yes				25-Jun-2011	Caenis hilaris	A			Biodiversity Institute of Ontario	UV light
ABMAY	ABMAY017-09	08ABMAY-0017	L#08WATL-098		658[0n]	2	1	Yes				05-Aug-2008	Caenis latipennis	A	Waterton		Biodiversity Institute of Ontario	Waterton|Night UV sheet
ECEPH	ECEPH029-10	10BGMAY-076	L#09OKL-099		658[0n]	2	1	Yes				18-Apr-2009	Caenis latipennis	A			Biodiversity Institute of Ontario	Light trap
EPHNB	EPHNB196-09	09NBMAY-0196	09NBMAY-0196		658[0n]	2	1	Yes				25-Jun-2008	Caenis latipennis	A			Biodiversity Institute of Ontario	Light trap
ECEPH	ECEPH031-10	10BGMAY-078	L#09OKL-099		658[0n]	2	1	Yes				18-Apr-2009	Caenis latipennis	A			Biodiversity Institute of Ontario	Light trap
ECEPH	ECEPH020-10	10BGMAY-067	L#09OKL-011		658[0n]	2	1	Yes				14-Apr-2009	Caenis latipennis	A			Biodiversity Institute of Ontario	Light trap
EPHNB	EPHNB198-09	09NBMAY-0198	09NBMAY-0198		658[0n]	2	1	Yes				25-Jun-2008	Caenis latipennis	A			Biodiversity Institute of Ontario	Light trap
ELPYO	ELPYO483-08	07ELEPT-388	07ELEPT-388		614[0n]	2	1	Yes				31-May-2007	Caenis latipennis	A	BCDID		Biodiversity Institute of Ontario
ONMAY	ONMAY145-09	08ONMAY-0142	L#08PUK-022		658[0n]	2	1	Yes				29-Jun-2008	Caenis latipennis	A	Pukaskwa		Biodiversity Institute of Ontario	Pukaskwa|Night UV sheet
ECEPH	ECEPH019-10	10BGMAY-066	L#09OKL-011		658[0n]	2	1	Yes				14-Apr-2009	Caenis latipennis	A			Biodiversity Institute of Ontario	Light trap
ECEPH	ECEPH030-10	10BGMAY-077	L#09OKL-099		658[0n]	2	1	Yes				18-Apr-2009	Caenis latipennis	A			Biodiversity Institute of Ontario	Light trap
BBEPT	BBEPT122-10	10BBEPT-0121	L#PC2010PA-083	10BBEPT-0121	658[0n]	2	1	Yes				19-Jun-2010	Caenis latipennis	A	Prince Albert NP		Biodiversity Institute of Ontario	Clear UV Light Trap
SWAMI	SWAMI085-11	SWA_iBOL_UofS_49	SWA_BENT_551 id		658[1n]	2	1	Yes				06-May-2008	Caenis latipennis	I			Biodiversity Institute of Ontario
SWAMI	SWAMI086-11	SWA_iBOL_UofS_50	SWA_BENT_551 id		658[0n]	2	1	Yes				06-May-2008	Caenis latipennis	I			Biodiversity Institute of Ontario
ECEPH	ECEPH028-10	10BGMAY-075	L#09OKL-044		658[0n]	2	1	Yes				15-Apr-2009	Caenis latipennis	A			Biodiversity Institute of Ontario	Bucket Trap
ECEPH	ECEPH017-10	10BGMAY-064	L#09OKL-020		658[0n]	2	1	Yes				14-Apr-2009	Caenis latipennis	A			Biodiversity Institute of Ontario	Bucket Trap
SWAMI	SWAMI087-11	SWA_iBOL_UofS_51	SWA_BENT_551 id		658[0n]	2	1	Yes				06-May-2008	Caenis latipennis	I			Biodiversity Institute of Ontario
SWAMI	SWAMI088-11	SWA_iBOL_UofS_52	SWA_BENT_551 id		658[0n]	2	1	Yes				06-May-2008	Caenis latipennis	I			Biodiversity Institute of Ontario
EPHNB	EPHNB042-09	09NBMAY-0042	09NBMAY-0042		658[0n]	2	1	Yes				15-Jul-2008	Caenis latipennis	A			Biodiversity Institute of Ontario	Malaise trap
EPHNB	EPHNB041-09	09NBMAY-0041	09NBMAY-0041		658[0n]	2	1	Yes				15-Jul-2008	Caenis latipennis	A			Biodiversity Institute of Ontario	Malaise trap
EPHNB	EPHNB040-09	09NBMAY-0040	09NBMAY-0040		658[0n]	2	1	Yes				15-Jul-2008	Caenis latipennis	A			Biodiversity Institute of Ontario	Malaise trap
ECEPH	ECEPH015-10	10BGMAY-062	L#09OKL-020		658[0n]	2	1	Yes				14-Apr-2009	Caenis latipennis	A			Biodiversity Institute of Ontario	Bucket Trap
ECEPH	ECEPH016-10	10BGMAY-063	L#09OKL-020		658[0n]	2	1	Yes				14-Apr-2009	Caenis latipennis	A			Biodiversity Institute of Ontario	Bucket Trap
EPHNB	EPHNB205-09	09NBMAY-0205	09NBMAY-0205		658[0n]	2	1	Yes				25-Jun-2008	Caenis latipennis	A			Biodiversity Institute of Ontario	Light trap
EPHNB	EPHNB855-09	09NBMAY-0855	09NBMAY-0855		658[0n]	2	0	Yes				23-Jun-2008	Caenis latipennis	A			Biodiversity Institute of Ontario	Light trap
EPHNB	EPHNB236-09	09NBMAY-0236	09NBMAY-0236		658[0n]	2	1	Yes				25-Jun-2008	Caenis latipennis	A			Biodiversity Institute of Ontario	Light trap 1
EPHNB	EPHNB213-09	09NBMAY-0213	09NBMAY-0213		658[0n]	2	1	Yes				25-Jun-2008	Caenis latipennis	A			Biodiversity Institute of Ontario	Light trap
EPHNB	EPHNB216-09	09NBMAY-0216	09NBMAY-0216		658[0n]	2	1	Yes				25-Jun-2008	Caenis latipennis	A			Biodiversity Institute of Ontario	Light trap
EPHNB	EPHNB230-09	09NBMAY-0230	09NBMAY-0230		658[0n]	2	1	Yes				25-Jun-2008	Caenis latipennis	A			Biodiversity Institute of Ontario	Light trap
EPHNB	EPHNB224-09	09NBMAY-0224	09NBMAY-0224		658[0n]	2	1	Yes				25-Jun-2008	Caenis latipennis	A			Biodiversity Institute of Ontario	Light trap
EPHNB	EPHNB223-09	09NBMAY-0223	09NBMAY-0223		658[0n]	2	1	Yes				25-Jun-2008	Caenis latipennis	A			Biodiversity Institute of Ontario	Light trap
EPHNB	EPHNB044-09	09NBMAY-0044	09NBMAY-0044		658[0n]	2	1	Yes				15-Jul-2008	Caenis latipennis	A			Biodiversity Institute of Ontario	Malaise trap
EPHNB	EPHNB043-09	09NBMAY-0043	09NBMAY-0043		658[0n]	2	1	Yes				15-Jul-2008	Caenis latipennis	A			Biodiversity Institute of Ontario	Malaise trap
EPHNB	EPHNB851-09	09NBMAY-0851	09NBMAY-0851		658[0n]	2	0	Yes				23-Jun-2008	Caenis latipennis	A			Biodiversity Institute of Ontario	Light trap
ECEPH	ECEPH018-10	10BGMAY-065	L#09OKL-011		658[0n]	2	1	Yes				14-Apr-2009	Caenis latipennis	A			Biodiversity Institute of Ontario	Light trap
ONMAY	ONMAY062-08	08ONMAY-0062	08ONMAY-0062		658[0n]	3	1	Yes				11-Jun-2008	Caenis latipennis		Bruce		Biodiversity Institute of Ontario	Bruce|Night UV trap, ETOH
EPHNB	EPHNB241-09	09NBMAY-0241	09NBMAY-0241		658[0n]	2	1	Yes				25-Jun-2008	Caenis latipennis	A			Biodiversity Institute of Ontario	Light trap 1
EPHNB	EPHNB242-09	09NBMAY-0242	09NBMAY-0242		658[0n]	2	1	Yes				25-Jun-2008	Caenis latipennis	A			Biodiversity Institute of Ontario	Light trap 1
SWAMI	SWAMI084-11	SWA_iBOL_UofS_48	SWA_BENT_551 id		658[0n]	2	1	Yes				06-May-2008	Caenis latipennis	I			Biodiversity Institute of Ontario
WEAI	WEAI038-11	BIOUG00637-D02	L#2010AZ-225		658[0n]	2	1	Yes				27-Apr-2010	Caenis latipennis		Deadhorse Ranch SP	Specimen in 95% Ethanol	Biodiversity Institute of Ontario	Freehand Sampling|Aquatic sampling: dipnets, plankton drag|nearby fish stocked lagoons EPTs
EPHNB	EPHNB244-09	09NBMAY-0244	09NBMAY-0244		658[0n]	2	1	Yes				25-Jun-2008	Caenis latipennis	A			Biodiversity Institute of Ontario	Light trap 1
BBEPT	BBEPT141-10	10BBEPT-0140	L#PC2010PK-022	10BBEPT-0140	658[0n]	2	1	Yes				10-Jun-2010	Caenis latipennis	A	Pukaskwa NP		Biodiversity Institute of Ontario	Cold: overcast UV Bucket Trap
ELPYO	ELPYO551-08	07ELEPT-456	07ELEPT-456		613[0n]	2	1	Yes				31-May-2007	Caenis latipennis	A	BCDID		Biodiversity Institute of Ontario
ELPYO	ELPYO556-08	07ELEPT-461	07ELEPT-461		613[0n]	2	1	Yes				31-May-2007	Caenis latipennis	A	BCDID		Biodiversity Institute of Ontario
EPHNB	EPHNB207-09	09NBMAY-0207	09NBMAY-0207		658[0n]	2	1	Yes				25-Jun-2008	Caenis punctata	A			Biodiversity Institute of Ontario	Light trap
WEAI	WEAI039-11	BIOUG00637-D03	L#2010AZ-225		658[0n]	2	1	Yes				27-Apr-2010	Caenis punctata	I	Deadhorse Ranch SP		Biodiversity Institute of Ontario	Freehand Sampling|Aquatic sampling: dipnets, plankton drag|nearby fish stocked lagoons EPTs
SBEP	SBEP030-03	231R_CC_MO			630[0n]	0	0	No				26-Aug-1999	Caenis punctata
EPHNB	EPHNB203-09	09NBMAY-0203	09NBMAY-0203		658[0n]	2	1	Yes				25-Jun-2008	Caenis punctata	A			Biodiversity Institute of Ontario	Light trap
ECEPH	ECEPH027-10	10BGMAY-074	L#09OKL-044		658[0n]	2	1	Yes				15-Apr-2009	Caenis punctata	A	can't see project on segment 2		Biodiversity Institute of Ontario	::taxonomy:This may be C. youngi, but there is no dorsal projection on segment 2; the legs are missing from the specimen, but the photo shows no V shaped mark on the femora, and the forceps seem too long for punctata or diminuta::endTaxonomy:Bucket Trap
EPHNB	EPHNB195-09	09NBMAY-0195	09NBMAY-0195		658[0n]	2	1	Yes				25-Jun-2008	Caenis punctata	A			Biodiversity Institute of Ontario	Light trap
ECEPH	ECEPH021-10	10BGMAY-068	L#09ARK-051		658[0n]	2	1	Yes				11-May-2009	Caenis punctata	A	segment 2 projection v small		Biodiversity Institute of Ontario	::taxonomy:originalID:Caenis youngi::endTaxonomy:Light trap
EPHNB	EPHNB215-09	09NBMAY-0215	09NBMAY-0215		658[0n]	2	1	Yes				25-Jun-2008	Caenis punctata	A			Biodiversity Institute of Ontario	Light trap
EPHNB	EPHNB221-09	09NBMAY-0221	09NBMAY-0221		658[0n]	2	1	Yes				25-Jun-2008	Caenis punctata	A			Biodiversity Institute of Ontario	Light trap
INHSE	INHSE115-09	08INHSE-0115	08INHSE-0115	INHS 77060	576[0n]	2	1	Yes				05-May-2005	Caenis punctata				Illinois Natural History Survey
ONMAY	ONMAY163-09	08ONMAY-0160	L#08PUK-103		658[0n]	2	1	Yes				19-Aug-2008	Caenis sp.XZ1	A	Pukaskwa		Biodiversity Institute of Ontario	::taxonomy:Cannot place this to species, as the abdomen is missing. The head is entirely shaded, the antennae are pale, the thorax is reddish brown, and the hind femora completely lack any dark markings. ::endTaxonomy:Pukaskwa|Night UV sheet
ABMAY	ABMAY031-09	08ABMAY-0031	L#08WATL-073		652[0n]	2	1	Yes				26-Jul-2008	Caenis youngi	I	Waterton Lakes National Park		Biodiversity Institute of Ontario	free-hand sampling
ABMAY	ABMAY026-09	08ABMAY-0026	L#08BANFF-094		658[1n]	2	1	Yes				04-Aug-2008	Caenis youngi	A	Banff		Biodiversity Institute of Ontario	Banff|Night UV sheet
ABMAY	ABMAY027-09	08ABMAY-0027	L#08BANFF-094		658[0n]	2	1	Yes				04-Aug-2008	Caenis youngi	A	Banff		Biodiversity Institute of Ontario	Banff|Night UV sheet
ABMAY	ABMAY016-09	08ABMAY-0016	L#08WATL-098		658[0n]	2	1	Yes				05-Aug-2008	Caenis youngi	A	Waterton		Biodiversity Institute of Ontario	Waterton|Night UV sheet
ONMAY	ONMAY158-09	08ONMAY-0155	L#08PUK-103		658[0n]	2	1	Yes				19-Aug-2008	Caenis youngi	A	Pukaskwa		Biodiversity Institute of Ontario	Pukaskwa|Night UV sheet
ONMAY	ONMAY042-08	08ONMAY-0042	08ONMAY-0042		658[0n]	2	1	Yes				15-Jun-2008	Caenis youngi		Bruce		Biodiversity Institute of Ontario	Bruce|Night UV Sheet
ONMAY	ONMAY159-09	08ONMAY-0156	L#08PUK-103		658[0n]	2	1	Yes				19-Aug-2008	Caenis youngi	A	Pukaskwa		Biodiversity Institute of Ontario	Pukaskwa|Night UV sheet
BBEPT	BBEPT146-10	10BBEPT-0145	L#PC2010PA-116	10BBEPT-0145	658[0n]	2	1	Yes				20-Jun-2010	Caenis youngi	I	Prince Albert NP		Biodiversity Institute of Ontario	Partly cloudy Aquatic Freehand Sampling
BBEPT	BBEPT148-10	10BBEPT-0147	L#PC2010PA-116	10BBEPT-0147	658[0n]	2	1	Yes				20-Jun-2010	Caenis youngi	I	Prince Albert NP		Biodiversity Institute of Ontario	Partly cloudy Aquatic Freehand Sampling
EPHNB	EPHNB209-09	09NBMAY-0209	09NBMAY-0209		658[0n]	2	1	Yes				25-Jun-2008	Caenis youngi	A			Biodiversity Institute of Ontario	Light trap
ONMAY	ONMAY041-08	08ONMAY-0041	08ONMAY-0041		658[0n]	2	1	Yes				15-Jun-2008	Caenis youngi		Bruce		Biodiversity Institute of Ontario	Bruce|Night UV Sheet
ONMAY	ONMAY040-08	08ONMAY-0040	08ONMAY-0040		658[0n]	2	1	Yes				15-Jun-2008	Caenis youngi		Bruce		Biodiversity Institute of Ontario	Bruce|Night UV Sheet
ONMAY	ONMAY039-08	08ONMAY-0039	08ONMAY-0039		658[0n]	2	1	Yes				15-Jun-2008	Caenis youngi		Bruce		Biodiversity Institute of Ontario	Bruce|Night UV Sheet
ABMAY	ABMAY029-09	08ABMAY-0029	L#08BANFF-094		658[0n]	2	1	Yes				04-Aug-2008	Caenis youngi	A	Banff		Biodiversity Institute of Ontario	Banff|Night UV sheet
SBEP	SBEP033-03	251_LP_SK			630[0n]	0	0	No				06-Jun-2001	Caenis youngi
SKMAY	SKMAY011-09	08SKMAY-0011	L#08GRAS-006		658[0n]	2	1	Yes				14-Jul-2008	Caenis youngi	A	Grasslands		Biodiversity Institute of Ontario	Grasslands|Night UV sheet
SKMAY	SKMAY013-09	08SKMAY-0013	L#08GRAS-006		658[0n]	2	1	Yes				14-Jul-2008	Caenis youngi	A	Grasslands		Biodiversity Institute of Ontario	Grasslands|Night UV sheet
SKMAY	SKMAY012-09	08SKMAY-0012	L#08GRAS-006		658[0n]	2	1	Yes				14-Jul-2008	Caenis youngi	A	Grasslands|minute projection on segment2		Biodiversity Institute of Ontario	Grasslands|Night UV sheet
ABMAY	ABMAY028-09	08ABMAY-0028	L#08BANFF-094		658[0n]	2	1	Yes				04-Aug-2008	Caenis youngi	A	Banff		Biodiversity Institute of Ontario	Banff|Night UV sheet
EPHNB	EPHNB204-09	09NBMAY-0204	09NBMAY-0204		658[0n]	2	1	Yes				25-Jun-2008	Caenis youngi	A			Biodiversity Institute of Ontario	Light trap
ONMAY	ONMAY043-08	08ONMAY-0043	08ONMAY-0043		658[0n]	2	1	Yes				15-Jun-2008	Caenis youngi		Bruce		Biodiversity Institute of Ontario	Bruce|Night UV Sheet
ONMAY	ONMAY044-08	08ONMAY-0044	08ONMAY-0044		658[0n]	1	1	No				15-Jun-2008	Caenis youngi		Bruce		Biodiversity Institute of Ontario	Bruce|Night UV Sheet
EPHNB	EPHNB202-09	09NBMAY-0202	09NBMAY-0202		608[0n]	1	1	No				25-Jun-2008	Caenis youngi	A			Biodiversity Institute of Ontario	Light trap
ONMAY	ONMAY165-09	08ONMAY-0162	L#08PUK-103		658[0n]	2	1	Yes				19-Aug-2008	Caenis youngi	A	Pukaskwa		Biodiversity Institute of Ontario	Pukaskwa|Night UV sheet
MBMAY	MBMAY021-09	08MBMAY-0021	L#08RIDMO-119		658[0n]	2	1	Yes				12-Aug-2008	Caenis youngi	A	Riding Mountain		Biodiversity Institute of Ontario	Riding Mountain|Night UV sheet
ONMAY	ONMAY162-09	08ONMAY-0159	L#08PUK-103		658[0n]	2	1	Yes				19-Aug-2008	Caenis youngi	A	Pukaskwa		Biodiversity Institute of Ontario	Pukaskwa|Night UV sheet
ONMAY	ONMAY045-08	08ONMAY-0045	08ONMAY-0045		658[1n]	2	1	Yes				15-Jun-2008	Caenis youngi		Bruce		Biodiversity Institute of Ontario	Bruce|Night UV Sheet
ONMAY	ONMAY046-08	08ONMAY-0046	08ONMAY-0046		658[1n]	1	1	No				15-Jun-2008	Caenis youngi		Bruce		Biodiversity Institute of Ontario	Bruce|Night UV Sheet
EPHNB	EPHNB206-09	09NBMAY-0206	09NBMAY-0206		634[0n]	1	1	No				25-Jun-2008	Caenis youngi	A			Biodiversity Institute of Ontario	Light trap
BBEPT	BBEPT121-10	10BBEPT-0120	L#PC2010PA-083	10BBEPT-0120	658[0n]	2	1	Yes				19-Jun-2010	Caenis youngi	A	Prince Albert NP		Biodiversity Institute of Ontario	Clear UV Light Trap
EPHNB	EPHNB305-09	09NBMAY-0305	09NBMAY-0305		630[1n]	1	1	No				25-Jun-2008	Caenis youngi	A			Biodiversity Institute of Ontario	Light trap 1
EPHNB	EPHNB201-09	09NBMAY-0201	09NBMAY-0201		635[2n]	1	1	No				25-Jun-2008	Caenis youngi	A			Biodiversity Institute of Ontario	Light trap
BBEPT	BBEPT145-10	10BBEPT-0144	L#PC2010JP-059	10BBEPT-0144	658[0n]	2	1	Yes				25-Jun-2010	Caenis youngi	A	Jasper NP		Biodiversity Institute of Ontario	Clear: cold UV Light Trap
ONMAY	ONMAY164-09	08ONMAY-0161	L#08PUK-103		617[0n]	2	1	Yes				19-Aug-2008	Caenis youngi	A	Pukaskwa		Biodiversity Institute of Ontario	Pukaskwa|Night UV sheet
ONMAY	ONMAY166-09	08ONMAY-0163	L#08PUK-103		658[0n]	2	1	Yes				19-Aug-2008	Caenis youngi	A	Pukaskwa		Biodiversity Institute of Ontario	Pukaskwa|Night UV sheet
EPHNB	EPHNB218-09	09NBMAY-0218	09NBMAY-0218		658[0n]	2	1	Yes				25-Jun-2008	Caenis youngi	A			Biodiversity Institute of Ontario	Light trap
ABMAY	ABMAY021-09	08ABMAY-0021	L#08WATL-098		656[0n]	2	1	Yes				05-Aug-2008	Caenis youngi	A	Waterton		Biodiversity Institute of Ontario	Waterton|Night UV sheet
EPHNB	EPHNB219-09	09NBMAY-0219	09NBMAY-0219		325[0n]	2	1	No				25-Jun-2008	Caenis youngi	A			Biodiversity Institute of Ontario	Light trap
ABMAY	ABMAY024-09	08ABMAY-0024	L#08BANFF-094		658[0n]	2	1	Yes				04-Aug-2008	Caenis youngi	A	Banff		Biodiversity Institute of Ontario	Banff|Night UV sheet
ABMAY	ABMAY025-09	08ABMAY-0025	L#08BANFF-094		658[0n]	2	1	Yes				04-Aug-2008	Caenis youngi	A	Banff		Biodiversity Institute of Ontario	Banff|Night UV sheet
ABMAY	ABMAY022-09	08ABMAY-0022	L#08WATL-098		658[0n]	2	1	Yes				05-Aug-2008	Caenis youngi	A	Waterton		Biodiversity Institute of Ontario	Waterton|Night UV sheet
ABMAY	ABMAY020-09	08ABMAY-0020	L#08WATL-098		658[0n]	2	1	Yes				05-Aug-2008	Caenis youngi	A	Waterton		Biodiversity Institute of Ontario	Waterton|Night UV sheet
ABMAY	ABMAY023-09	08ABMAY-0023	L#08BANFF-094		619[0n]	2	1	Yes				04-Aug-2008	Caenis youngi	A	Banff		Biodiversity Institute of Ontario	Banff|Night UV sheet
EPHNB	EPHNB227-09	09NBMAY-0227	09NBMAY-0227		657[0n]	2	1	Yes				25-Jun-2008	Caenis youngi	A			Biodiversity Institute of Ontario	Light trap
EPHNB	EPHNB229-09	09NBMAY-0229	09NBMAY-0229		658[0n]	2	1	Yes				25-Jun-2008	Caenis youngi	A			Biodiversity Institute of Ontario	Light trap
ABMAY	ABMAY019-09	08ABMAY-0019	L#08WATL-098		658[0n]	2	1	Yes				05-Aug-2008	Caenis youngi	A	Waterton		Biodiversity Institute of Ontario	Waterton|Night UV sheet
ONMAY	ONMAY157-09	08ONMAY-0154	L#08PUK-103		581[0n]	2	1	Yes				19-Aug-2008	Caenis youngi	A	Pukaskwa		Biodiversity Institute of Ontario	Pukaskwa|Night UV sheet
CFWIG	CFWIG707-10	10-SCCWRP-5742	19355	10-SCCWRP-5742	658[0n]	2	1	Yes				18-Jun-2010	Callibaetis	L	19355		Stroud Water Research Center
NYMAY	NYMAY170-07	LJNY-170	LJNY-170		658[0n]	2	0	Yes				24-Jun-2007	Callibaetis ferrugineus	A	male		Indiana University
BBEPT	BBEPT130-10	10BBEPT-0129	L#PC2010YO-038	10BBEPT-0129	658[0n]	2	1	Yes				21-Jul-2010	Callibaetis ferrugineus	A	Yoho NP		Biodiversity Institute of Ontario	Partly cloudy: warm Freehand Sampling|originalID: Callibaetis XZsp AB1
BBEPT	BBEPT119-10	10BBEPT-0118	L#PC2010GR-089	10BBEPT-0118	658[0n]	2	1	Yes				14-Jul-2010	Callibaetis ferrugineus	A	Glacier NP		Biodiversity Institute of Ontario	Partly cloudy: cool Freehand Sampling|originalID: Callibaetis XZsp AB1
BBEPT	BBEPT189-10	10BBEPT-0188	L#PC2010GR-006	10BBEPT-0188	658[0n]	2	1	Yes				11-Jul-2010	Callibaetis ferrugineus	A			Biodiversity Institute of Ontario	Overcast UV Light Trap|originalID: Callibaetis XZsp AB1
BBEPT	BBEPT115-10	10BBEPT-0114	L#PC2010YO-153	10BBEPT-0114	658[0n]	2	1	Yes				24-Jul-2010	Callibaetis ferrugineus	A	Yoho NP		Biodiversity Institute of Ontario	Sunny: warm Freehand Sampling|originalID: Callibaetis XZsp AB1
BBEPT	BBEPT165-10	10BBEPT-0164	L#PC2010YO-090	10BBEPT-0164	658[0n]	2	1	Yes				22-Jul-2010	Callibaetis ferrugineus	A	Yoho NP		Biodiversity Institute of Ontario	Scattered showers Freehand Sampling|originalID: Callibaetis XZsp AB1
MBMAY	MBMAY022-09	08MBMAY-0022	L#08RIDMO-119		658[0n]	2	1	Yes				12-Aug-2008	Callibaetis ferrugineus	A	Riding Mountain		Biodiversity Institute of Ontario	Riding Mountain|Night UV sheet
MBMAY	MBMAY025-09	08MBMAY-0025	L#08RIDMO-119		658[0n]	2	1	Yes				12-Aug-2008	Callibaetis ferrugineus	A	Riding Mountain		Biodiversity Institute of Ontario	Riding Mountain|Night UV sheet
MBMAY	MBMAY023-09	08MBMAY-0023	L#08RIDMO-119		603[0n]	2	1	Yes				12-Aug-2008	Callibaetis ferrugineus	A	Riding Mountain		Biodiversity Institute of Ontario	Riding Mountain|Night UV sheet
BBEPT	BBEPT113-10	10BBEPT-0112	L#PC2010YO-153	10BBEPT-0112	658[0n]	2	1	Yes				24-Jul-2010	Callibaetis ferrugineus	A	Yoho NP		Biodiversity Institute of Ontario	Sunny: warm Freehand Sampling|originalID: Callibaetis XZsp AB1
BBEPT	BBEPT185-10	10BBEPT-0184	L#PC2010EI-070	10BBEPT-0184	658[0n]	2	1	Yes				10-Aug-2010	Callibaetis ferrugineus	I	Elk Island NP		Biodiversity Institute of Ontario	Partly cloudy Freehand Sampling
MBMAY	MBMAY024-09	08MBMAY-0024	L#08RIDMO-119		658[0n]	2	1	Yes				12-Aug-2008	Callibaetis ferrugineus	A	Riding Mountain		Biodiversity Institute of Ontario	Riding Mountain|Night UV sheet
BBEPT	BBEPT184-10	10BBEPT-0183	L#PC2010EI-070	10BBEPT-0183	658[0n]	2	1	Yes				10-Aug-2010	Callibaetis ferrugineus	A	Elk Island NP		Biodiversity Institute of Ontario	Partly cloudy Freehand Sampling|originalID: Callibaetis XZsp AB1
BBEPT	BBEPT131-10	10BBEPT-0130	L#PC2010YO-038	10BBEPT-0130	658[0n]	2	1	Yes				21-Jul-2010	Callibaetis ferrugineus	A	Yoho NP		Biodiversity Institute of Ontario	Partly cloudy: warm Freehand Sampling|originalID: Callibaetis XZsp AB1
BBEPT	BBEPT123-10	10BBEPT-0122	L#PC2010PR-181	10BBEPT-0122	658[0n]	2	1	Yes				07-Jul-2010	Callibaetis ferrugineus	A	Pacific Rim NP		Biodiversity Institute of Ontario	Warm: clear UV Light Trap
BBEPT	BBEPT117-10	10BBEPT-0116	L#PC2010YO-153	10BBEPT-0116	658[0n]	2	1	Yes				24-Jul-2010	Callibaetis ferrugineus	A	Yoho NP		Biodiversity Institute of Ontario	Sunny: warm Freehand Sampling|originalID: Callibaetis XZsp AB1
MBMAY	MBMAY020-09	08MBMAY-0020	L#08RIDMO-119		512[0n]	2	1	Yes				12-Aug-2008	Callibaetis ferrugineus	A	Riding Mountain		Biodiversity Institute of Ontario	Riding Mountain|Night UV sheet
BBEPT	BBEPT118-10	10BBEPT-0117	L#PC2010GR-089	10BBEPT-0117	658[0n]	2	1	Yes				14-Jul-2010	Callibaetis ferrugineus	A	Glacier NP		Biodiversity Institute of Ontario	Partly cloudy: cool Freehand Sampling|originalID: Callibaetis XZsp AB1
EPHNB	EPHNB053-09	09NBMAY-0053	09NBMAY-0053		658[0n]	2	1	Yes				09-Jun-2008	Callibaetis ferrugineus	A			Biodiversity Institute of Ontario	Malaise trap 1rap, parallel to stream
BBEPT	BBEPT111-10	10BBEPT-0110	L#PC2010JP-225	10BBEPT-0110	658[2n]	2	1	Yes				01-Aug-2010	Callibaetis ferrugineus	A	Jasper NP		Biodiversity Institute of Ontario	Partly cloudy Freehand Sampling|originalID: Callibaetis XZsp AB1
DHF	CFWII095-10	10-SWRC-0019		10-SWRC-0019	658[0n]	2	1	Yes				17-Aug-2010	Callibaetis ferrugineus	A			Stroud Water Research Center
BBEPT	BBEPT116-10	10BBEPT-0115	L#PC2010YO-153	10BBEPT-0115	658[0n]	2	1	Yes				24-Jul-2010	Callibaetis ferrugineus	A	Yoho NP		Biodiversity Institute of Ontario	Sunny: warm Freehand Sampling|originalID: Callibaetis XZsp AB1
ABMAY	ABMAY001-09	08ABMAY-0001	L#08WATL-055		656[0n]	2	1	Yes				25-Jul-2008	Callibaetis ferrugineus	A	Waterton		Biodiversity Institute of Ontario	Waterton|daytime netting|originalID: Callibaetis XZ sp. AB1
BBEPT	BBEPT114-10	10BBEPT-0113	L#PC2010YO-153	10BBEPT-0113	658[0n]	2	1	Yes				24-Jul-2010	Callibaetis ferrugineus	A	Yoho NP		Biodiversity Institute of Ontario	Sunny: warm Freehand Sampling|originalID: Callibaetis XZsp AB1
ABMAY	ABMAY033-09	08ABMAY-0033	L#08WATL-142		643[0n]	2	1	Yes				08-Aug-2008	Callibaetis ferrugineus	I	Waterton Lakes National Park		Biodiversity Institute of Ontario	Free-hand sampling|originalID: Callibaetis XZ sp. AB1
ABMAY	ABMAY034-09	08ABMAY-0034	L#08WATL-142		658[0n]	2	1	Yes				08-Aug-2008	Callibaetis ferrugineus	I	Waterton Lakes National Park		Biodiversity Institute of Ontario	Free-hand sampling|originalID: Callibaetis XZ sp. AB1
ABMAY	ABMAY032-09	08ABMAY-0032	L#08WATL-073		652[0n]	2	1	Yes				26-Jul-2008	Callibaetis ferrugineus	I	Waterton Lakes National Park		Biodiversity Institute of Ontario	free-hand sampling|originalID: Callibaetis XZ sp. AB1
MBMAY	MBMAY002-09	08MBMAY-0002	L#08RIDMO-151		587[0n]	2	1	Yes				14-Aug-2008	Callibaetis ferrugineus	A	Riding Mountain		Biodiversity Institute of Ontario	Riding Mountain|Night UV sheet
MBMAY	MBMAY001-09	08MBMAY-0001	L#08RIDMO-151		624[0n]	2	1	Yes				14-Aug-2008	Callibaetis ferrugineus	A	Riding Mountain		Biodiversity Institute of Ontario	Riding Mountain|Night UV sheet
ABMAY	ABMAY030-09	08ABMAY-0030	L#08WATL-073		603[0n]	2	1	Yes				26-Jul-2008	Callibaetis ferrugineus	I	Waterton Lakes National Park		Biodiversity Institute of Ontario	free-hand sampling|originalID: Callibaetis XZ sp. AB1
BBEPT	BBEPT112-10	10BBEPT-0111	L#PC2010JP-225	10BBEPT-0111	658[0n]	2	1	Yes				01-Aug-2010	Callibaetis ferrugineus	A	Jasper NP		Biodiversity Institute of Ontario	Partly cloudy Freehand Sampling|originalID: Callibaetis XZsp AB1
INHSE	INHSE046-08	08INHSE-0046	08INHSE-0046	77151	658[0n]	2	1	Yes				20-Apr-2005	Callibaetis ferrugineus	I	mis-ID? C. ferrugineus		Illinois Natural History Survey
SBEP	SBEP064-03	474_LC_ON			630[0n]	0	0	No				18-Jun-2002	Callibaetis ferrugineus
BBEPT	BBEPT084-10	10BBEPT-0083	L#PC2010KT-089	10BBEPT-0083	645[0n]	2	1	Yes				29-Jul-2010	Callibaetis ferrugineus	I	Kootenay NP		Biodiversity Institute of Ontario	Overcast Aquatic Freehand Sampling|originalID: Callibaetis XZsp AB1
BBEPT	BBEPT120-10	10BBEPT-0119	L#PC2010GR-089	10BBEPT-0119	658[0n]	2	1	Yes				14-Jul-2010	Callibaetis ferrugineus	A	Glacier NP		Biodiversity Institute of Ontario	Partly cloudy: cool Freehand Sampling|originalID: Callibaetis XZsp AB1
DHF	DHF201-09	SWRC-Cf_M1_05		Cf_M1_05	658[0n]	2	1	Yes				27-Aug-2008	Callibaetis ferrugineus	A	reared, jar 742		Stroud Water Research Center	adult tissue frozen at -80degC, larval exuviae in ethanol
WEAI	WEAI040-11	BIOUG00637-D04	L#2010FL-255		658[0n]	2	1	Yes				14-Mar-2010	Callibaetis floridanus		Collier-Seminole SP	Specimen in 95% Ethanol	Biodiversity Institute of Ontario	UV Light Trap|Clear cool
DHF	DHF199-09	SWRC-Cf_M1_02		Cf_M1_02	658[0n]	2	1	Yes				27-Aug-2008	Callibaetis fluctuans	A	reared, jar 742		Stroud Water Research Center	adult tissue frozen at -80degC, larval exuviae in ethanol
INHSE	INHSE048-08	08INHSE-0048	08INHSE-0048	76342	658[0n]	2	1	Yes				21-Apr-2004	Callibaetis fluctuans	I			Illinois Natural History Survey
DHF	DHF198-09	SWRC-Cf_IP_02		Cf_IP_02	658[0n]	2	0	Yes				01-Sep-2005	Callibaetis fluctuans	A	reared, jar 308		Stroud Water Research Center	adult tissue frozen at -80degC, larval exuviae in ethanol
DHF	DHF200-09	SWRC-Cf_M1_04		Cf_M1_04	658[0n]	2	1	Yes				27-Aug-2008	Callibaetis fluctuans	A	reared, jar 742		Stroud Water Research Center	adult tissue frozen at -80degC, larval exuviae in ethanol
INHSE	INHSE047-08	08INHSE-0047	08INHSE-0047	76473	658[0n]	2	1	Yes				27-Apr-2004	Callibaetis fluctuans	I			Illinois Natural History Survey
INHSE	INHSE053-08	08INHSE-0053	08INHSE-0053	9252	658[0n]	1	1	No				18-May-2000	Callibaetis fluctuans	I	mis-ID? C. flctuans		Illinois Natural History Survey
DHF	DHF197-09	SWRC-Cf_IP_01		Cf_IP_01	658[0n]	2	0	Yes				31-Aug-2005	Callibaetis fluctuans	A	reared, jar 308		Stroud Water Research Center	adult tissue frozen at -80degC, larval exuviae on slide
WEAI	WEAI045-11	BIOUG00637-D09	L#09ARZ-004		658[0n]	2	1	Yes				21-Apr-2009	Callibaetis pictus			ethanol	Biodiversity Institute of Ontario	Light trap
ECEPH	ECEPH033-10	10BGMAY-080	L#09ARZ-004		658[0n]	2	1	Yes				21-Apr-2009	Callibaetis pictus	A			Biodiversity Institute of Ontario	Light trap
ECEPH	ECEPH035-10	10BGMAY-082	L#09ARZ-004		658[0n]	2	1	Yes				21-Apr-2009	Callibaetis pictus	A			Biodiversity Institute of Ontario	Light trap
WEAI	WEAI046-11	BIOUG00637-D10	L#09ARZ-004		658[0n]	2	1	Yes				21-Apr-2009	Callibaetis pictus			ethanol	Biodiversity Institute of Ontario	Light trap
LJMAY	LJMAY259-11	BIOUG00640-B01	L#LJMAY2011-013		658[0n]	2	1	Yes				18-May-2011	Callibaetis pretiosus	I			Biodiversity Institute of Ontario
DHF	DHF202-09	SWRC-Cf_SP_01		Cf_SP_01	599[0n]	1	2	No				27-Sep-2009	Callibaetis sp.DHF1	A	reared, jar 365		Stroud Water Research Center	in ethanol
LJMAY	LJMAY296-11	BIOUG00640-E02	L#LJMAY2011-042		658[0n]	2	3	Yes				03-Apr-2011	Camelobaetidius cf. kondratieffi	I			Biodiversity Institute of Ontario	fewer setae on labrum and setae are not branched
LJMAY	LJMAY298-11	BIOUG00640-E04	L#LJMAY2011-042		658[0n]	2	1	Yes				03-Apr-2011	Camelobaetidius cf. kondratieffi	I			Biodiversity Institute of Ontario	fewer setae on labrum and setae are not branched
LJMAY	LJMAY297-11	BIOUG00640-E03	L#LJMAY2011-042		658[0n]	2	1	Yes				03-Apr-2011	Camelobaetidius cf. kondratieffi	I			Biodiversity Institute of Ontario	fewer setae on labrum and setae are not branched
LJMAY	LJMAY316-11	BIOUG00640-F10	L#LJMAY2011-044		658[0n]	2	3	Yes				04-Apr-2011	Camelobaetidius mexicanus	I			Biodiversity Institute of Ontario
LJMAY	LJMAY312-11	BIOUG00640-F06	L#LJMAY2011-043		658[0n]	2	2	Yes				04-Apr-2011	Camelobaetidius mexicanus	I			Biodiversity Institute of Ontario
LJMAY	LJMAY313-11	BIOUG00640-F07	L#LJMAY2011-043		658[0n]	2	1	Yes				04-Apr-2011	Camelobaetidius mexicanus	I			Biodiversity Institute of Ontario
WEAI	WEAI037-11	BIOUG00637-D01	L#2010AZ-225		658[0n]	2	1	Yes				27-Apr-2010	Camelobaetidius nr. warreni	I	Deadhorse Ranch SP		Biodiversity Institute of Ontario	::taxonomy:most similar to C. warreni; the forecoxal gills are very small, just small rounded projections, and the intermediary setae on the labrum are set further back than other warreni|this might be C. trivialis Allen & Chao 1978 (a synonym of C. warreni), which was described from the Verde River at Camp Verde, approximately 25 km downstream of this locality::endTaxonomy:Freehand Sampling|Aqua…
CFWIH	CFWIH444-10	10-SCCWRP-6429	19357	10-SCCWRP-6429	658[0n]	2	1	Yes				21-Jun-2010	Centroptilum	L	19357		Stroud Water Research Center
CFWIH	CFWIH445-10	10-SCCWRP-6430	19357	10-SCCWRP-6430	658[0n]	2	1	Yes				21-Jun-2010	Centroptilum	L	19357		Stroud Water Research Center
SBEP	SBEP125-03	796_CC_PA			630[0n]	0	0	No				30-May-1996	Centroptilum alamance
DHF	DHF366-10	SWRC-Ct_ALA_42E_03		Ct_ALA_42E_03	658[0n]	2	0	Yes				06-Jul-2003	Centroptilum alamance	A			Stroud Water Research Center	adult tissue frozen at -80degC
SWAMI	SWAMI090-11	SWA_iBOL_UofS_159	SWA_BENT_1162 id		658[0n]	2	1	Yes				11-Sep-2009	Centroptilum bifurcatum	I			Biodiversity Institute of Ontario
SWAMI	SWAMI091-11	SWA_iBOL_UofS_160	SWA_BENT_1162 id		611[0n]	2	1	Yes				11-Sep-2009	Centroptilum bifurcatum	I			Biodiversity Institute of Ontario
SWAMI	SWAMI102-11	SWA_iBOL_UofS_171	SWA_BENT_1162 id		658[0n]	2	1	Yes				11-Sep-2009	Centroptilum bifurcatum	I			Biodiversity Institute of Ontario
SWAMI	SWAMI092-11	SWA_iBOL_UofS_161	SWA_BENT_1162 id		658[0n]	2	1	Yes				11-Sep-2009	Centroptilum bifurcatum	I			Biodiversity Institute of Ontario
SWAMI	SWAMI089-11	SWA_iBOL_UofS_158	SWA_BENT_1162 id		658[0n]	2	1	Yes				11-Sep-2009	Centroptilum bifurcatum	I			Biodiversity Institute of Ontario
SWAMI	SWAMI096-11	SWA_iBOL_UofS_165	SWA_BENT_1162 id		658[0n]	2	1	Yes				11-Sep-2009	Centroptilum bifurcatum	I			Biodiversity Institute of Ontario
SWAMI	SWAMI101-11	SWA_iBOL_UofS_170	SWA_BENT_1162 id		658[0n]	2	1	Yes				11-Sep-2009	Centroptilum bifurcatum	I			Biodiversity Institute of Ontario
SWAMI	SWAMI093-11	SWA_iBOL_UofS_162	SWA_BENT_1162 id		658[0n]	2	1	Yes				11-Sep-2009	Centroptilum bifurcatum	I			Biodiversity Institute of Ontario
SWAMI	SWAMI103-11	SWA_iBOL_UofS_172	SWA_BENT_1162 id		658[0n]	2	1	Yes				11-Sep-2009	Centroptilum bifurcatum	I			Biodiversity Institute of Ontario
SWAMI	SWAMI099-11	SWA_iBOL_UofS_168	SWA_BENT_1162 id		658[0n]	2	1	Yes				11-Sep-2009	Centroptilum bifurcatum	I			Biodiversity Institute of Ontario
SWAMI	SWAMI094-11	SWA_iBOL_UofS_163	SWA_BENT_1162 id		658[0n]	2	1	Yes				11-Sep-2009	Centroptilum bifurcatum	I			Biodiversity Institute of Ontario
SWAMI	SWAMI098-11	SWA_iBOL_UofS_167	SWA_BENT_1162 id		658[0n]	2	1	Yes				11-Sep-2009	Centroptilum bifurcatum	I			Biodiversity Institute of Ontario
SWAMI	SWAMI100-11	SWA_iBOL_UofS_169	SWA_BENT_1162 id		658[0n]	2	1	Yes				11-Sep-2009	Centroptilum bifurcatum	I			Biodiversity Institute of Ontario
SWAMI	SWAMI097-11	SWA_iBOL_UofS_166	SWA_BENT_1162 id		658[0n]	2	1	Yes				11-Sep-2009	Centroptilum bifurcatum	I			Biodiversity Institute of Ontario
SWAMI	SWAMI095-11	SWA_iBOL_UofS_164	SWA_BENT_1162 id		658[0n]	2	1	Yes				11-Sep-2009	Centroptilum bifurcatum	I			Biodiversity Institute of Ontario
NYMAY	NYMAY052-07	LJNY-052	LJNY-052		658[0n]	1	0	No				29-Jul-2007	Centroptilum minor	A	male		Indiana University
NYMAY	NYMAY053-07	LJNY-053	LJNY-053		658[0n]	2	0	Yes				27-Jun-2007	Centroptilum minor	A	male		Indiana University
DHF	DHF216-09	SWRC-Cm_Tur_		Cm_Tur_	645[0n]	2	0	Yes				25-Jul-2006	Centroptilum minor	A	unisexual population, reared, F1, jar 435		Stroud Water Research Center	adult tissue frozen at -80degC
NYMAY	NYMAY050-07	LJNY-050	LJNY-050		658[0n]	2	0	Yes				29-Jul-2007	Centroptilum minor	A	male		Indiana University
NYMAY	NYMAY048-07	LJNY-048	LJNY-048		563[1n]	2	0	Yes				29-Jul-2007	Centroptilum minor	A	male		Indiana University
NYMAY	NYMAY055-07	LJNY-055	LJNY-055		658[0n]	2	0	Yes				27-Jun-2007	Centroptilum minor	A	male		Indiana University
NYMAY	NYMAY049-07	LJNY-049	LJNY-049		658[0n]	2	0	Yes				29-Jul-2007	Centroptilum minor	A	male		Indiana University
NYMAY	NYMAY133-07	LJNY-133	LJNY-133		658[0n]	2	0	Yes				29-Jul-2007	Centroptilum minor	I	larva		Indiana University
NYMAY	NYMAY042-07	LJNY-042	LJNY-042		658[0n]	2	0	Yes				01-Aug-2007	Centroptilum minor	A	male		Indiana University
NYMAY	NYMAY046-07	LJNY-046	LJNY-046		658[0n]	2	0	Yes				29-Jul-2007	Centroptilum minor	A	male		Indiana University
NYMAY	NYMAY169-07	LJNY-169	LJNY-169		658[0n]	2	0	Yes				14-Sep-2007	Centroptilum minor	A	male		Indiana University
NYMAY	NYMAY134-07	LJNY-134	LJNY-134		658[0n]	2	0	Yes				29-Jul-2007	Centroptilum minor	I	larva		Indiana University
DHF	DHF375-10	SWRC-Cm_H22_02		Cm_H22_02	658[0n]	2	0	Yes				29-Oct-2007	Centroptilum minor	A	unisexual population		Stroud Water Research Center	adult tissue inititialy frozen at -80degC, transferred whole to ethanol
NYMAY	NYMAY132-07	LJNY-132	LJNY-132		658[0n]	2	0	Yes				29-Jul-2007	Centroptilum minor	I	larva		Indiana University
NYMAY	NYMAY056-07	LJNY-056	LJNY-056		658[0n]	2	0	Yes				27-Jun-2007	Centroptilum minor	A	male		Indiana University
NYMAY	NYMAY043-07	LJNY-043	LJNY-043		658[0n]	1	0	No				01-Aug-2007	Centroptilum minor	A	male		Indiana University
EPHNB	EPHNB344-09	09NBMAY-0344	09NBMAY-0344		658[0n]	2	1	Yes				25-Jun-2008	Centroptilum sp.JMW1	A	undetermined		Biodiversity Institute of Ontario	::taxonomy:Centroptilum spJW1::endTaxonomy:Light trap 1
LJMAY	LJMAY017-09	09LJ17	09LJ17		658[0n]	2	0	Yes				06-Jun-2009	Centroptilum triangulifer	I	larva		Indiana University
DHF	DHF369-10	SWRC-Ct_IP88_F19_02		Ct_IP88_F19_02	494[1n]	2	0	No				18-Mar-2009	Centroptilum triangulifer	A			Stroud Water Research Center	adult tissue in ethanol
DHF	DHF370-10	SWRC-Cts_Tur_05		Cts_Tur_05	658[0n]	2	0	Yes				12-Jun-2006	Centroptilum triangulifer	A	striped larva, F1		Stroud Water Research Center	adult tissue inititialy frozen at -80degC, transferred whole to ethanol, larval exuviae in alcohol
DHF	DHF371-10	SWRC-Ct_Tur_02_04		Ct_Tur_02_04	658[0n]	2	0	Yes				15-Jun-2006	Centroptilum triangulifer	A	F1		Stroud Water Research Center	adult tissue inititialy frozen at -80degC, transferred whole to ethanol, larval exuviae in alcohol
SBEP	SBEP124-03	794_CC_PA			630[0n]	0	0	No				30-May-1996	Centroptilum triangulifer
DHF	DHF367-10	SWRC-Ct_ALA_47_02		Ct_ALA_47_02	658[0n]	2	0	Yes				12-Jul-2003	Centroptilum triangulifer	A			Stroud Water Research Center	adult tissue frozen at -80degC, larval exuviae in alcohol
DHF	DHF373-10	SWRC-Ct_M209_04		Ct_M209_04	658[0n]	2	0	Yes				02-Oct-2008	Centroptilum triangulifer	A	no triangles, reluctant to lay		Stroud Water Research Center	adult tissue and larval exuviae in alcohol
DHF	DHF372-10	SWRC-Cts_M2_01		Cts_M2_01	658[0n]	2	0	Yes				25-Dec-2008	Centroptilum triangulifer	A	striped larva, F1		Stroud Water Research Center	adult tissue inititialy frozen at -80degC, transferred whole to ethanol, larval exuviae in alcohol
SBEP	SBEP004-03	104_TDR_ME			630[0n]	0	0	No				13-Jul-2001	Centroptilum triangulifer
WEAI	WEAI095-11	BIOUG00637-F04	JMW20110304-1a		658[1n]	2	1	Yes				04-Mar-2011	Centroptilum triangulifer	I			Biodiversity Institute of Ontario	young
EPHNB	EPHNB710-09	09NBMAY-0710	09NBMAY-0710		336[0n]	3	0	No				25-Jun-2008	Centroptilum victoriae	A			Biodiversity Institute of Ontario	::taxonomy:origID: Ephemeroptera::endTaxonomy:Light trap 1
EPHNB	EPHNB343-09	09NBMAY-0343	09NBMAY-0343		658[0n]	2	1	Yes				25-Jun-2008	Centroptilum victoriae	A			Biodiversity Institute of Ontario	Light trap 1
WEAI	WEAI099-11	BIOUG00639-A02	JW20110618-1-1		658[0n]	2	1	Yes				18-Jun-2011	Centroptilum victoriae	I			Biodiversity Institute of Ontario	::taxonomy:OrigID: P. viridoculare due to data mix up::endTaxonomy:
EPHNB	EPHNB379-09	09NBMAY-0379	09NBMAY-0379		658[0n]	2	1	Yes				25-Jun-2008	Centroptilum victoriae	A			Biodiversity Institute of Ontario	Light trap 1
LJMAY	LJMAY096-09	09LJ96	09LJ96		658[0n]	2	0	Yes				04-May-2009	Centroptilum victoriae	I	larva		Indiana University
EPHNB	EPHNB342-09	09NBMAY-0342	09NBMAY-0342		658[0n]	2	1	Yes				25-Jun-2008	Centroptilum victoriae	A			Biodiversity Institute of Ontario	Light trap 1
EPHNB	EPHNB697-09	09NBMAY-0697	09NBMAY-0697		658[0n]	2	0	Yes				25-Jun-2008	Centroptilum victoriae	A			Biodiversity Institute of Ontario	Light trap 1
LJMAY	LJMAY097-09	09LJ97	09LJ97		658[0n]	2	0	Yes				04-May-2009	Centroptilum victoriae	I	larva		Indiana University
SWAMI	SWAMI075-11	SWA_iBOL_UofS_56	SWA_BENT_591 id		658[0n]	2	1	Yes				11-Aug-2008	Cercobrachys cree	I	Topotype		Biodiversity Institute of Ontario
SWAMI	SWAMI078-11	SWA_iBOL_UofS_59	SWA_BENT_591 id		658[0n]	2	1	Yes				11-Aug-2008	Cercobrachys cree	I	Topotype		Biodiversity Institute of Ontario
INHSE	INHSE225-09	08INHSE-0225	08INHSE-0225	INHS 76569	658[1n]	2	1	Yes				27-Aug-2005	Choroterpes basalis				Illinois Natural History Survey
INHSE	INHSE227-09	08INHSE-0227	08INHSE-0227	INHS 39001	609[1n]	2	1	Yes				09-Jul-2003	Choroterpes basalis				Illinois Natural History Survey
BBEPT	BBEPT127-10	10BBEPT-0126	L#PC2010YO-030	10BBEPT-0126	658[0n]	2	1	Yes				20-Jul-2010	Cinygmula kootenai	A	Yoho NP		Biodiversity Institute of Ontario	Cloudy: cool UV Light Trap|lastID:Cinygmula
BKMAY	BKMAY047-11	BIOUG00639-E12	L#Bkond2011-55		658[0n]	2	2	Yes				29-Jun-2011	Cinygmula mimus	A			Biodiversity Institute of Ontario
BKMAY	BKMAY048-11	BIOUG00639-F01	L#Bkond2011-55		658[0n]	2	1	Yes				29-Jun-2011	Cinygmula mimus	A			Biodiversity Institute of Ontario
BBEPT	BBEPT125-10	10BBEPT-0124	L#PC2010YO-030	10BBEPT-0124	658[0n]	2	1	Yes				20-Jul-2010	Cinygmula sp.JMW1	A	Yoho NP		Biodiversity Institute of Ontario	Cloudy: cool UV Light Trap|lastID:Epeorus grandis
BBEPT	BBEPT173-10	10BBEPT-0172	L#PC2010YO-114	10BBEPT-0172	658[0n]	2	1	Yes				23-Jul-2010	Cinygmula sp.JMW1	A	Yoho NP		Biodiversity Institute of Ontario	Partly cloudy: warm Freehand Sampling|lastID:Epeorus grandis
BBEPT	BBEPT079-10	10BBEPT-0078	L#PC2010JP-252	10BBEPT-0078	658[0n]	2	1	Yes				02-Aug-2010	Cinygmula sp.JMW2	A	Jasper NP		Biodiversity Institute of Ontario	Clear: cold UV Light Trap
BBEPT	BBEPT187-10	10BBEPT-0186	L#PC2010JP-279	10BBEPT-0186	658[0n]	2	1	Yes				04-Aug-2010	Cinygmula sp.JMW2	A	Jasper NP		Biodiversity Institute of Ontario	Parlty cloudy: cold UV Light Trap
BBEPT	BBEPT081-10	10BBEPT-0080	L#PC2010KT-089	10BBEPT-0080	658[0n]	2	1	Yes				29-Jul-2010	Cinygmula sp.JMW2	I	Kootenay NP		Biodiversity Institute of Ontario	Overcast Aquatic Freehand Sampling
BBEPT	BBEPT100-10	10BBEPT-0099	L#PC2010KT-116	10BBEPT-0099	658[0n]	2	1	Yes				30-Jul-2010	Cinygmula sp.JMW4	I	Kootenay NP		Biodiversity Institute of Ontario	Hot: sunny: very dry Aquatic Freehand Sampling
BBEPT	BBEPT134-10	10BBEPT-0133	L#PC2010JP-284	10BBEPT-0133	658[0n]	2	1	Yes				04-Aug-2010	Cinygmula sp.JMW4	I	Jasper NP		Biodiversity Institute of Ontario	Overcast: cold Freehand Sampling
BBEPT	BBEPT135-10	10BBEPT-0134	L#PC2010JP-284	10BBEPT-0134	658[0n]	2	1	Yes				04-Aug-2010	Cinygmula sp.JMW4	I	Jasper NP		Biodiversity Institute of Ontario	Overcast: cold Freehand Sampling
WEAI	WEAI017-11	BIOUG00637-B05	L#08WATL-013		658[0n]	2	1	Yes				23-Jul-2008	Cinygmula sp.JMW4		Waterton Lakes National Park	whole specimen in ethanol	Biodiversity Institute of Ontario	free-hand sampling|lastID:Cinygmula
ABMAY	ABMAY038-09	08ABMAY-0038	L#08WATL-025		658[0n]	2	1	Yes				23-Jul-2008	Cinygmula sp.JMW4	I	Waterton Lakes National Park		Biodiversity Institute of Ontario	free-hand sampling
WEAI	WEAI018-11	BIOUG00637-B06	L#08WATL-013		658[0n]	2	1	Yes				23-Jul-2008	Cinygmula sp.JMW4		Waterton Lakes National Park	whole specimen in ethanol	Biodiversity Institute of Ontario	free-hand sampling|lastID:Cinygmula
ABMAY	ABMAY009-09	08ABMAY-0009	L#08WATL-031		658[1n]	2	1	Yes				23-Jul-2008	Cinygmula sp.JMW4	A	Waterton		Biodiversity Institute of Ontario	Waterton|daytime netting
WEAI	WEAI006-11	BIOUG00637-A06	L#08WATL-120		658[0n]	2	1	Yes				07-Aug-2008	Cinygmula sp.JMW5		Waterton Lakes National Park	whole specimen in ethanol	Biodiversity Institute of Ontario	free-hand sampling|lastID:Cinygmula
ONMAY	ONMAY149-09	08ONMAY-0146	L#08PUK-006		658[1n]	2	1	Yes				29-Jun-2008	Cinygmula sp.JMW5	A	Pukaskwa		Biodiversity Institute of Ontario	Pukaskwa|daytime netting
BBEPT	BBEPT110-10	10BBEPT-0109	L#PC2010KT-116	10BBEPT-0109	658[0n]	2	1	Yes				30-Jul-2010	Cinygmula sp.JMW5	I	Kootenay NP		Biodiversity Institute of Ontario	Hot: sunny: very dry Aquatic Freehand Sampling
BBEPT	BBEPT108-10	10BBEPT-0107	L#PC2010KT-116	10BBEPT-0107	624[0n]	1	1	No				30-Jul-2010	Cinygmula sp.JMW5	I	Kootenay NP		Biodiversity Institute of Ontario	Hot: sunny: very dry Aquatic Freehand Sampling
ABMAY	ABMAY039-09	08ABMAY-0039	L#08WATL-025		658[1n]	2	1	Yes				23-Jul-2008	Cinygmula spJMW3	I	Waterton Lakes National Park		Biodiversity Institute of Ontario	free-hand sampling
SMMAY	SMMAY060-07	07GSM-5060	07GSM-5060		655[0n]	2	0	Yes				17-May-2007	Cinygmula subaequalis	A	male		Indiana University	whole specimen
SMMAY	SMMAY066-07	07GSM-5066	07GSM-5066		658[0n]	2	0	Yes				17-May-2007	Cinygmula subaequalis	A	male		Indiana University	whole specimen
SMMAY	SMMAY062-07	07GSM-5062	07GSM-5062		658[0n]	2	0	Yes				17-May-2007	Cinygmula subaequalis	A	male		Indiana University	whole specimen
SMMAY	SMMAY064-07	07GSM-5064	07GSM-5064		658[0n]	2	0	Yes				17-May-2007	Cinygmula subaequalis	A	male		Indiana University	whole specimen
SMMAY	SMMAY016-07	07GSM-5016	07GSM-5016		658[0n]	2	0	Yes				17-May-2007	Cinygmula subaequalis	A	male		Indiana University	whole specimen
SMMAY	SMMAY063-07	07GSM-5063	07GSM-5063		657[0n]	2	0	Yes				17-May-2007	Cinygmula subaequalis	A	male		Indiana University	whole specimen
SMMAY	SMMAY067-07	07GSM-5067	07GSM-5067		658[0n]	2	0	Yes				17-May-2007	Cinygmula subaequalis	A	male		Indiana University	whole specimen
SMMAY	SMMAY065-07	07GSM-5065	07GSM-5065		658[0n]	2	0	Yes				17-May-2007	Cinygmula subaequalis	A	male		Indiana University	whole specimen
SMMAY	SMMAY061-07	07GSM-5061	07GSM-5061		658[1n]	2	0	Yes				17-May-2007	Cinygmula subaequalis	A	male		Indiana University	whole specimen
CPMAY	CPMAY001-10	09CPMAY-001	L#09CBSTO-042		658[0n]	2	1	Yes				13-Jul-2009	Cinygmula subaequalis	A			Biodiversity Institute of Ontario
HIEPH	HIEPT229-10	HIEPT-1167	HIEPT-1167		623[0n]	2	1	Yes				03-May-2010	Cinygmula subaequalis	I			Kentucky Department of Environmental Protection	::taxonomy:updated based on NJ tree; Original ID= Cinygmula sp.::endTaxonomy:
SMMAY	SMMAY049-07	07GSM-5049	07GSM-5049		658[0n]	2	0	Yes				17-May-2007	Cinygmula subaequalis	A	male		Indiana University	whole specimen
CPMAY	CPMAY043-10	09CPMAY-043	6		658[0n]	2	1	Yes				09-Jul-2009	Cinygmula subaequalis				Biodiversity Institute of Ontario	malaise trap
SMMAY	SMMAY048-07	07GSM-5048	07GSM-5048		658[0n]	2	0	Yes				17-May-2007	Cinygmula subaequalis	A	male		Indiana University	whole specimen
SMMAY	SMMAY047-07	07GSM-5047	07GSM-5047		658[0n]	2	0	Yes				17-May-2007	Cinygmula subaequalis	A	male		Indiana University	whole specimen
SMMAY	SMMAY042-07	07GSM-5042	07GSM-5042		658[0n]	2	0	Yes				17-May-2007	Cinygmula subaequalis	A	male		Indiana University	whole specimen
CPMAY	CPMAY020-10	09CPMAY-020	2		658[0n]	2	1	Yes				13-Jul-2009	Cinygmula subaequalis				Biodiversity Institute of Ontario	light trap
SMMAY	SMMAY046-07	07GSM-5046	07GSM-5046		620[3n]	2	0	Yes				17-May-2007	Cinygmula subaequalis	A	male		Indiana University	whole specimen
CPMAY	CPMAY003-10	09CPMAY-003	L#09CBSTO-051		658[0n]	2	1	Yes				14-Jul-2009	Cinygmula subaequalis	A			Biodiversity Institute of Ontario
SMMAY	SMMAY017-07	07GSM-5017	07GSM-5017		658[1n]	2	0	Yes				17-May-2007	Cinygmula subaequalis	A	male		Indiana University	whole specimen
SMMAY	SMMAY056-07	07GSM-5056	07GSM-5056		658[0n]	2	0	Yes				17-May-2007	Cinygmula subaequalis	A	male		Indiana University	whole specimen
SMMAY	SMMAY057-07	07GSM-5057	07GSM-5057		621[0n]	2	0	Yes				17-May-2007	Cinygmula subaequalis	A	male		Indiana University	whole specimen
SMMAY	SMMAY058-07	07GSM-5058	07GSM-5058		636[0n]	5	0	Yes				17-May-2007	Cinygmula subaequalis	A	male		Indiana University	whole specimen
SMMAY	SMMAY055-07	07GSM-5055	07GSM-5055		658[0n]	2	0	Yes				17-May-2007	Cinygmula subaequalis	A	male		Indiana University	whole specimen
SMMAY	SMMAY054-07	07GSM-5054	07GSM-5054		658[0n]	2	0	Yes				17-May-2007	Cinygmula subaequalis	A	male		Indiana University	whole specimen
EPHNB	EPHNB559-09	09NBMAY-0559	09NBMAY-0559		658[0n]	2	0	Yes				25-Jun-2008	Cinygmula subaequalis	A			Biodiversity Institute of Ontario	Light trap 1|lastID:Cinygmula n. sp. lmj
SMMAY	SMMAY050-07	07GSM-5050	07GSM-5050		658[0n]	2	0	Yes				17-May-2007	Cinygmula subaequalis	A	male		Indiana University	whole specimen
SMMAY	SMMAY053-07	07GSM-5053	07GSM-5053		658[0n]	2	0	Yes				17-May-2007	Cinygmula subaequalis	A	male		Indiana University	whole specimen
SMMAY	SMMAY059-07	07GSM-5059	07GSM-5059		638[2n]	2	0	Yes				17-May-2007	Cinygmula subaequalis	A	male		Indiana University	whole specimen
SMMAY	SMMAY026-07	07GSM-5026	07GSM-5026		658[0n]	2	0	Yes				17-May-2007	Cinygmula subaequalis	A	male		Indiana University	whole specimen
SMMAY	SMMAY003-07	07GSM-5003	07GSM-5003		658[0n]	2	0	Yes				17-May-2007	Cinygmula subaequalis	A	male		Indiana University	whole specimen
SMMAY	SMMAY004-07	07GSM-5004	07GSM-5004		656[2n]	2	0	Yes				17-May-2007	Cinygmula subaequalis	A	male		Indiana University	whole specimen
SMMAY	SMMAY005-07	07GSM-5005	07GSM-5005		653[2n]	2	0	Yes				17-May-2007	Cinygmula subaequalis	A	male		Indiana University	whole specimen
EPHNB	EPHNB571-09	09NBMAY-0571	09NBMAY-0571		658[0n]	2	0	Yes				25-Jun-2008	Cinygmula subaequalis	A			Biodiversity Institute of Ontario	Light trap 1|lastID:Cinygmula n. sp. lmj
SMMAY	SMMAY002-07	07GSM-5002	07GSM-5002		658[0n]	2	0	Yes				17-May-2007	Cinygmula subaequalis	A	male		Indiana University	whole specimen
SMMAY	SMMAY001-07	07GSM-5001	07GSM-5001		658[5n]	2	0	Yes				17-May-2007	Cinygmula subaequalis	A	male		Indiana University	whole specimen
SMMAY	SMMAY073-07	07GSM-5073	07GSM-5073		658[0n]	2	0	Yes				17-May-2007	Cinygmula subaequalis	A	male		Indiana University	whole specimen
SMMAY	SMMAY072-07	07GSM-5072	07GSM-5072		658[0n]	2	0	Yes				17-May-2007	Cinygmula subaequalis	A	male		Indiana University	whole specimen
SMMAY	SMMAY071-07	07GSM-5071	07GSM-5071		658[1n]	2	0	Yes				17-May-2007	Cinygmula subaequalis	A	male		Indiana University	whole specimen
SMMAY	SMMAY092-07	07GSM-5092	07GSM-5092		658[0n]	2	0	Yes				17-May-2007	Cinygmula subaequalis	A	male		Indiana University	whole specimen
EPHNB	EPHNB566-09	09NBMAY-0566	09NBMAY-0566		658[0n]	2	0	Yes				25-Jun-2008	Cinygmula subaequalis	A			Biodiversity Institute of Ontario	Light trap 1|lastID:Cinygmula n. sp. lmj
CPMAY	CPMAY025-10	09CPMAY-025	4		658[0n]	2	1	Yes				13-Jul-2009	Cinygmula subaequalis				Biodiversity Institute of Ontario	malaise trap
CPMAY	CPMAY050-10	09CPMAY-050	9		658[0n]	2	1	Yes				13-Jul-2009	Cinygmula subaequalis				Biodiversity Institute of Ontario
CPMAY	CPMAY049-10	09CPMAY-049	9		658[0n]	2	1	Yes				13-Jul-2009	Cinygmula subaequalis				Biodiversity Institute of Ontario
EPHNB	EPHNB705-09	09NBMAY-0705	09NBMAY-0705		658[0n]	2	0	Yes				25-Jun-2008	Cinygmula subaequalis	A			Biodiversity Institute of Ontario	Light trap 1|lastID:Cinygmula n. sp. lmj
EPHNB	EPHNB460-09	09NBMAY-0460	09NBMAY-0460		658[0n]	2	0	Yes				25-Jun-2008	Cinygmula subaequalis	A			Biodiversity Institute of Ontario	Light trap 2|lastID:Cinygmula n. sp. lmj
CPMAY	CPMAY051-10	09CPMAY-051	9		658[0n]	2	1	Yes				13-Jul-2009	Cinygmula subaequalis				Biodiversity Institute of Ontario
CPMAY	CPMAY052-10	09CPMAY-052	9		658[0n]	2	1	Yes				13-Jul-2009	Cinygmula subaequalis				Biodiversity Institute of Ontario	orig.ID: Heptageniidae
CPMAY	CPMAY026-10	09CPMAY-026	4		658[0n]	2	1	Yes				13-Jul-2009	Cinygmula subaequalis				Biodiversity Institute of Ontario	malaise trap
CPMAY	CPMAY116-10	09CPMAY-116	9		658[0n]	2	1	Yes				13-Jul-2009	Cinygmula subaequalis				Biodiversity Institute of Ontario
CPMAY	CPMAY054-10	09CPMAY-054	9		658[0n]	2	1	Yes				13-Jul-2009	Cinygmula subaequalis				Biodiversity Institute of Ontario
CPMAY	CPMAY053-10	09CPMAY-053	9		658[0n]	2	1	Yes				13-Jul-2009	Cinygmula subaequalis				Biodiversity Institute of Ontario
EPHNB	EPHNB826-09	09NBMAY-0826	09NBMAY-0826		658[0n]	2	0	Yes				23-Jun-2008	Cinygmula subaequalis	A			Biodiversity Institute of Ontario	Light trap|lastID:Cinygmula n. sp. lmj
SMMAY	SMMAY035-07	07GSM-5035	07GSM-5035		639[1n]	2	0	Yes				17-May-2007	Cinygmula subaequalis	A	male		Indiana University	whole specimen
SMMAY	SMMAY025-07	07GSM-5025	07GSM-5025		658[0n]	2	0	Yes				17-May-2007	Cinygmula subaequalis	A	male		Indiana University	whole specimen
SMMAY	SMMAY027-07	07GSM-5027	07GSM-5027		658[2n]	2	0	Yes				17-May-2007	Cinygmula subaequalis	A	male		Indiana University	whole specimen
SMMAY	SMMAY028-07	07GSM-5028	07GSM-5028		658[0n]	2	0	Yes				17-May-2007	Cinygmula subaequalis	A	male		Indiana University	whole specimen
HIEPH	HIEPT190-10	HIEPT-1128	HIEPT-1128		658[0n]	2	1	Yes				03-May-2010	Cinygmula subaequalis	I			Pennington Associates Inc.	::taxonomy:updated based on NJ tree; Original ID= Cinygmula sp.::endTaxonomy:
SMMAY	SMMAY024-07	07GSM-5024	07GSM-5024		658[2n]	2	0	Yes				17-May-2007	Cinygmula subaequalis	A	male		Indiana University	whole specimen
SMMAY	SMMAY023-07	07GSM-5023	07GSM-5023		646[3n]	2	0	Yes				17-May-2007	Cinygmula subaequalis	A	male		Indiana University	whole specimen
SMMAY	SMMAY019-07	07GSM-5019	07GSM-5019		516[5n]	2	0	Yes				17-May-2007	Cinygmula subaequalis	A	male		Indiana University	whole specimen
SMMAY	SMMAY020-07	07GSM-5020	07GSM-5020		622[4n]	2	0	Yes				17-May-2007	Cinygmula subaequalis	A	male		Indiana University	whole specimen
SMMAY	SMMAY021-07	07GSM-5021	07GSM-5021		658[1n]	2	0	Yes				17-May-2007	Cinygmula subaequalis	A	male		Indiana University	whole specimen
SMMAY	SMMAY022-07	07GSM-5022	07GSM-5022		658[0n]	2	0	Yes				17-May-2007	Cinygmula subaequalis	A	male		Indiana University	whole specimen
SMMAY	SMMAY030-07	07GSM-5030	07GSM-5030		658[0n]	2	0	Yes				17-May-2007	Cinygmula subaequalis	A	male		Indiana University	whole specimen
HIEPH	HIEPT105-10	HIEPT-1043	HIEPT-1043		658[0n]	2	1	Yes				06-May-2010	Cinygmula subaequalis	I			National Museum of Natural History, Smithsonian Institution	::taxonomy:updated based on NJ tree; Original ID= Cinygmula sp.::endTaxonomy:
SMMAY	SMMAY031-07	07GSM-5031	07GSM-5031		639[1n]	2	0	Yes				17-May-2007	Cinygmula subaequalis	A	male		Indiana University	whole specimen
SMMAY	SMMAY090-07	07GSM-5090	07GSM-5090		613[6n]	2	0	Yes				17-May-2007	Cinygmula subaequalis	A	male		Indiana University	whole specimen
SMMAY	SMMAY032-07	07GSM-5032	07GSM-5032		658[3n]	2	0	Yes				17-May-2007	Cinygmula subaequalis	A	male		Indiana University	whole specimen
SMMAY	SMMAY034-07	07GSM-5034	07GSM-5034		573[0n]	2	0	Yes				17-May-2007	Cinygmula subaequalis	A	male		Indiana University	whole specimen
EPHNB	EPHNB193-09	09NBMAY-0193	09NBMAY-0193		658[0n]	2	1	Yes				25-Jun-2008	Cinygmula subaequalis	A			Biodiversity Institute of Ontario	Light trap|lastID:Cinygmula n. sp. lmj
SMMAY	SMMAY089-07	07GSM-5089	07GSM-5089		658[0n]	2	0	Yes				17-May-2007	Cinygmula subaequalis	A	male		Indiana University	whole specimen
SMMAY	SMMAY051-07	07GSM-5051	07GSM-5051		658[0n]	2	0	Yes				17-May-2007	Cinygmula subaequalis	A	male		Indiana University	whole specimen
SMMAY	SMMAY052-07	07GSM-5052	07GSM-5052		658[0n]	2	0	Yes				17-May-2007	Cinygmula subaequalis	A	male		Indiana University	whole specimen
SMMAY	SMMAY068-07	07GSM-5068	07GSM-5068		658[0n]	2	0	Yes				17-May-2007	Cinygmula subaequalis	A	male		Indiana University	whole specimen
SMMAY	SMMAY088-07	07GSM-5088	07GSM-5088		658[0n]	2	0	Yes				17-May-2007	Cinygmula subaequalis	A	male		Indiana University	whole specimen
SMMAY	SMMAY018-07	07GSM-5018	07GSM-5018		658[0n]	2	0	Yes				17-May-2007	Cinygmula subaequalis	A	male		Indiana University	whole specimen
SMMAY	SMMAY091-07	07GSM-5091	07GSM-5091		596[2n]	2	0	Yes				17-May-2007	Cinygmula subaequalis	A	male		Indiana University	whole specimen
SMMAY	SMMAY079-07	07GSM-5079	07GSM-5079		658[0n]	2	0	Yes				17-May-2007	Cinygmula subaequalis	A	male		Indiana University	whole specimen
EPHNB	EPHNB590-09	09NBMAY-0590	09NBMAY-0590		658[0n]	2	0	Yes				25-Jun-2008	Cinygmula subaequalis	A			Biodiversity Institute of Ontario	Light trap 1|lastID:Cinygmula n. sp. lmj
CPMAY	CPMAY027-10	09CPMAY-027	4		658[0n]	2	1	Yes				13-Jul-2009	Cinygmula subaequalis				Biodiversity Institute of Ontario	malaise trap
SMMAY	SMMAY078-07	07GSM-5078	07GSM-5078		658[1n]	2	0	Yes				17-May-2007	Cinygmula subaequalis	A	male		Indiana University	whole specimen
SMMAY	SMMAY080-07	07GSM-5080	07GSM-5080		658[0n]	2	0	Yes				17-May-2007	Cinygmula subaequalis	A	male		Indiana University	whole specimen
SMMAY	SMMAY081-07	07GSM-5081	07GSM-5081		658[0n]	2	0	Yes				17-May-2007	Cinygmula subaequalis	A	male		Indiana University	whole specimen
SMMAY	SMMAY083-07	07GSM-5083	07GSM-5083		658[0n]	2	0	Yes				17-May-2007	Cinygmula subaequalis	A	male		Indiana University	whole specimen
SMMAY	SMMAY082-07	07GSM-5082	07GSM-5082		648[2n]	2	0	Yes				17-May-2007	Cinygmula subaequalis	A	male		Indiana University	whole specimen
SMMAY	SMMAY069-07	07GSM-5069	07GSM-5069		658[0n]	5	0	Yes				17-May-2007	Cinygmula subaequalis	A	male		Indiana University	whole specimen
SMMAY	SMMAY076-07	07GSM-5076	07GSM-5076		658[0n]	2	0	Yes				17-May-2007	Cinygmula subaequalis	A	male		Indiana University	whole specimen
SMMAY	SMMAY075-07	07GSM-5075	07GSM-5075		632[2n]	2	0	Yes				17-May-2007	Cinygmula subaequalis	A	male		Indiana University	whole specimen
EPHNB	EPHNB588-09	09NBMAY-0588	09NBMAY-0588		658[0n]	2	0	Yes				25-Jun-2008	Cinygmula subaequalis	A			Biodiversity Institute of Ontario	Light trap 1|lastID:Cinygmula n. sp. lmj
EPHNB	EPHNB587-09	09NBMAY-0587	09NBMAY-0587		658[0n]	2	0	Yes				25-Jun-2008	Cinygmula subaequalis	A			Biodiversity Institute of Ontario	Light trap 1|lastID:Cinygmula n. sp. lmj
EPHNB	EPHNB491-09	09NBMAY-0491	09NBMAY-0491		658[0n]	2	0	Yes				25-Jun-2008	Cinygmula subaequalis	A			Biodiversity Institute of Ontario	Light trap 2|lastID:Cinygmula n. sp. lmj
EPHNB	EPHNB490-09	09NBMAY-0490	09NBMAY-0490		658[0n]	2	0	Yes				25-Jun-2008	Cinygmula subaequalis	A			Biodiversity Institute of Ontario	Light trap 2|lastID:Cinygmula n. sp. lmj
EPHNB	EPHNB247-09	09NBMAY-0247	09NBMAY-0247		658[0n]	2	1	Yes				25-Jun-2008	Cinygmula subaequalis	A			Biodiversity Institute of Ontario	Light trap 1|lastID:Cinygmula n. sp. lmj
EPHNB	EPHNB496-09	09NBMAY-0496	09NBMAY-0496		658[0n]	2	0	Yes				25-Jun-2008	Cinygmula subaequalis	A			Biodiversity Institute of Ontario	Light trap 2|lastID:Cinygmula n. sp. lmj
CPMAY	CPMAY055-10	09CPMAY-055	9		658[0n]	2	1	Yes				13-Jul-2009	Cinygmula subaequalis				Biodiversity Institute of Ontario
SMMAY	SMMAY074-07	07GSM-5074	07GSM-5074		648[3n]	2	0	Yes				17-May-2007	Cinygmula subaequalis	A	male		Indiana University	whole specimen
EPHNB	EPHNB666-09	09NBMAY-0666	09NBMAY-0666		658[0n]	2	0	Yes				25-Jun-2008	Cinygmula subaequalis	A			Biodiversity Institute of Ontario	Light trap 1|lastID:Cinygmula n. sp. lmj
EPHNB	EPHNB411-09	09NBMAY-0411	09NBMAY-0411		658[0n]	2	0	Yes				25-Jun-2008	Cinygmula subaequalis	A			Biodiversity Institute of Ontario	Light trap 1|lastID:Cinygmula n. sp. lmj
SMMAY	SMMAY084-07	07GSM-5084	07GSM-5084		646[2n]	2	0	Yes				17-May-2007	Cinygmula subaequalis	A	male		Indiana University	whole specimen
EPHNB	EPHNB642-09	09NBMAY-0642	09NBMAY-0642		658[0n]	2	0	Yes				25-Jun-2008	Cinygmula subaequalis	A			Biodiversity Institute of Ontario	Light trap 1|lastID:Cinygmula n. sp. lmj
EPHNB	EPHNB415-09	09NBMAY-0415	09NBMAY-0415		658[0n]	2	0	Yes				25-Jun-2008	Cinygmula subaequalis	A			Biodiversity Institute of Ontario	Light trap 1|lastID:Cinygmula n. sp. lmj
EPHNB	EPHNB641-09	09NBMAY-0641	09NBMAY-0641		658[0n]	2	0	Yes				25-Jun-2008	Cinygmula subaequalis	A			Biodiversity Institute of Ontario	Light trap 1|lastID:Cinygmula n. sp. lmj
CPMAY	CPMAY048-10	09CPMAY-048	9		658[0n]	2	1	Yes				13-Jul-2009	Cinygmula subaequalis				Biodiversity Institute of Ontario
EPHNB	EPHNB644-09	09NBMAY-0644	09NBMAY-0644		658[0n]	2	0	Yes				25-Jun-2008	Cinygmula subaequalis	A			Biodiversity Institute of Ontario	Light trap 1|lastID:Cinygmula n. sp. lmj
EPHNB	EPHNB246-09	09NBMAY-0246	09NBMAY-0246		658[0n]	2	1	Yes				25-Jun-2008	Cinygmula subaequalis	A			Biodiversity Institute of Ontario	Light trap 1|lastID:Cinygmula n. sp. lmj
EPHNB	EPHNB245-09	09NBMAY-0245	09NBMAY-0245		658[0n]	2	1	Yes				25-Jun-2008	Cinygmula subaequalis	A			Biodiversity Institute of Ontario	Light trap 1|lastID:Cinygmula n. sp. lmj
CPMAY	CPMAY046-10	09CPMAY-046	9		658[0n]	2	1	Yes				13-Jul-2009	Cinygmula subaequalis				Biodiversity Institute of Ontario
EPHNB	EPHNB658-09	09NBMAY-0658	09NBMAY-0658		658[0n]	2	0	Yes				25-Jun-2008	Cinygmula subaequalis	A			Biodiversity Institute of Ontario	Light trap 1|lastID:Cinygmula n. sp. lmj
EPHNB	EPHNB651-09	09NBMAY-0651	09NBMAY-0651		658[0n]	2	0	Yes				25-Jun-2008	Cinygmula subaequalis	A			Biodiversity Institute of Ontario	Light trap 1|lastID:Cinygmula n. sp. lmj
SMMAY	SMMAY087-07	07GSM-5087	07GSM-5087		658[0n]	2	0	Yes				17-May-2007	Cinygmula subaequalis	A	male		Indiana University	whole specimen
EPHNB	EPHNB684-09	09NBMAY-0684	09NBMAY-0684		658[0n]	2	0	Yes				25-Jun-2008	Cinygmula subaequalis	A			Biodiversity Institute of Ontario	Light trap 1|lastID:Cinygmula n. sp. lmj
EPHNB	EPHNB627-09	09NBMAY-0627	09NBMAY-0627		658[0n]	2	0	Yes				25-Jun-2008	Cinygmula subaequalis	A			Biodiversity Institute of Ontario	Light trap 1|lastID:Cinygmula n. sp. lmj
SMMAY	SMMAY085-07	07GSM-5085	07GSM-5085		636[0n]	2	0	Yes				17-May-2007	Cinygmula subaequalis	A	male		Indiana University	whole specimen
EPHNB	EPHNB619-09	09NBMAY-0619	09NBMAY-0619		658[0n]	2	0	Yes				25-Jun-2008	Cinygmula subaequalis	A			Biodiversity Institute of Ontario	Light trap 1|lastID:Cinygmula n. sp. lmj
EPHNB	EPHNB412-09	09NBMAY-0412	09NBMAY-0412		658[0n]	2	0	Yes				25-Jun-2008	Cinygmula subaequalis	A			Biodiversity Institute of Ontario	Light trap 1|lastID:Cinygmula n. sp. lmj
SMMAY	SMMAY086-07	07GSM-5086	07GSM-5086		575[6n]	2	0	No				17-May-2007	Cinygmula subaequalis	A	male		Indiana University	whole specimen
EPHNB	EPHNB631-09	09NBMAY-0631	09NBMAY-0631		658[0n]	2	0	Yes				25-Jun-2008	Cinygmula subaequalis	A			Biodiversity Institute of Ontario	Light trap 1|lastID:Cinygmula n. sp. lmj
EPHNB	EPHNB681-09	09NBMAY-0681	09NBMAY-0681		658[0n]	2	0	Yes				25-Jun-2008	Cinygmula subaequalis	A			Biodiversity Institute of Ontario	Light trap 1|lastID:Cinygmula n. sp. lmj
EPHNB	EPHNB628-09	09NBMAY-0628	09NBMAY-0628		658[0n]	2	0	Yes				25-Jun-2008	Cinygmula subaequalis	A			Biodiversity Institute of Ontario	Light trap 1|lastID:Cinygmula n. sp. lmj
CPMAY	CPMAY028-10	09CPMAY-028	4		637[0n]	1	1	No				13-Jul-2009	Cinygmula subaequalis				Biodiversity Institute of Ontario	malaise trap
EPHNB	EPHNB492-09	09NBMAY-0492	09NBMAY-0492		658[0n]	2	0	Yes				25-Jun-2008	Cinygmula subaequalis	A			Biodiversity Institute of Ontario	Light trap 2|lastID:Cinygmula n. sp. lmj
HIEPH	HIMXD068-10	10HIMXD-0068	10HIMXD-0068		658[0n]	2	1	Yes				10-May-2010	Cinygmula subaequalis	I			Biodiversity Institute of Ontario	::taxonomy:updated based on NJ tree; Original ID= Cinygmula sp.::endTaxonomy:
SMMAY	SMMAY039-07	07GSM-5039	07GSM-5039		658[0n]	2	0	Yes				17-May-2007	Cinygmula subaequalis	A	male		Indiana University	whole specimen
SMMAY	SMMAY038-07	07GSM-5038	07GSM-5038		658[0n]	2	0	Yes				17-May-2007	Cinygmula subaequalis	A	male		Indiana University	whole specimen
SMMAY	SMMAY033-07	07GSM-5033	07GSM-5033		636[3n]	2	0	Yes				17-May-2007	Cinygmula subaequalis	A	male		Indiana University	whole specimen
CPMAY	CPMAY047-10	09CPMAY-047	9		658[0n]	2	1	Yes				13-Jul-2009	Cinygmula subaequalis				Biodiversity Institute of Ontario
SMMAY	SMMAY015-07	07GSM-5015	07GSM-5015		621[2n]	2	0	Yes				17-May-2007	Cinygmula subaequalis	A	male		Indiana University	whole specimen
EPHNB	EPHNB567-09	09NBMAY-0567	09NBMAY-0567		658[0n]	2	0	Yes				25-Jun-2008	Cinygmula subaequalis	A			Biodiversity Institute of Ontario	Light trap 1|lastID:Cinygmula n. sp. lmj
SMMAY	SMMAY040-07	07GSM-5040	07GSM-5040		658[0n]	2	0	Yes				17-May-2007	Cinygmula subaequalis	A	male		Indiana University	whole specimen
EPHNB	EPHNB420-09	09NBMAY-0420	09NBMAY-0420		658[0n]	2	0	Yes				25-Jun-2008	Cinygmula subaequalis	A			Biodiversity Institute of Ontario	Light trap 1|lastID:Cinygmula n. sp. lmj
EPHNB	EPHNB570-09	09NBMAY-0570	09NBMAY-0570		658[0n]	2	0	Yes				25-Jun-2008	Cinygmula subaequalis	A			Biodiversity Institute of Ontario	Light trap 1|lastID:Cinygmula n. sp. lmj
EPHNB	EPHNB581-09	09NBMAY-0581	09NBMAY-0581		658[0n]	2	0	Yes				25-Jun-2008	Cinygmula subaequalis	A			Biodiversity Institute of Ontario	Light trap 1|lastID:Cinygmula n. sp. lmj
CPMAY	CPMAY017-10	09CPMAY-017	2		658[0n]	2	1	Yes				13-Jul-2009	Cinygmula subaequalis				Biodiversity Institute of Ontario	light trap
EPHNB	EPHNB579-09	09NBMAY-0579	09NBMAY-0579		658[0n]	2	0	Yes				25-Jun-2008	Cinygmula subaequalis	A			Biodiversity Institute of Ontario	Light trap 1|lastID:Cinygmula n. sp. lmj
CPMAY	CPMAY019-10	09CPMAY-019	2		658[0n]	2	1	Yes				13-Jul-2009	Cinygmula subaequalis				Biodiversity Institute of Ontario	light trap
SMMAY	SMMAY036-07	07GSM-5036	07GSM-5036		657[1n]	2	0	Yes				17-May-2007	Cinygmula subaequalis	A	male		Indiana University	whole specimen
EPHNB	EPHNB418-09	09NBMAY-0418	09NBMAY-0418		658[0n]	2	0	Yes				25-Jun-2008	Cinygmula subaequalis	A			Biodiversity Institute of Ontario	Light trap 1|lastID:Cinygmula n. sp. lmj
SMMAY	SMMAY037-07	07GSM-5037	07GSM-5037		658[0n]	2	0	Yes				17-May-2007	Cinygmula subaequalis	A	male		Indiana University	whole specimen
CPMAY	CPMAY034-10	09CPMAY-034	8		658[0n]	2	1	Yes				14-Jul-2009	Cinygmula subaequalis				Biodiversity Institute of Ontario
EPHNB	EPHNB584-09	09NBMAY-0584	09NBMAY-0584		658[0n]	2	0	Yes				25-Jun-2008	Cinygmula subaequalis	A			Biodiversity Institute of Ontario	Light trap 1|lastID:Cinygmula n. sp. lmj
CPMAY	CPMAY042-10	09CPMAY-042	6		658[0n]	2	1	Yes				09-Jul-2009	Cinygmula subaequalis				Biodiversity Institute of Ontario	malaise trap
SMMAY	SMMAY014-07	07GSM-5014	07GSM-5014		656[0n]	2	0	Yes				17-May-2007	Cinygmula subaequalis	A	male		Indiana University	whole specimen
SMMAY	SMMAY010-07	07GSM-5010	07GSM-5010		658[1n]	2	0	Yes				17-May-2007	Cinygmula subaequalis	A	male		Indiana University	whole specimen
SMMAY	SMMAY006-07	07GSM-5006	07GSM-5006		658[0n]	2	0	Yes				17-May-2007	Cinygmula subaequalis	A	male		Indiana University	whole specimen
SMMAY	SMMAY007-07	07GSM-5007	07GSM-5007		598[2n]	2	0	Yes				17-May-2007	Cinygmula subaequalis	A	male		Indiana University	whole specimen
SMMAY	SMMAY009-07	07GSM-5009	07GSM-5009		606[0n]	2	0	Yes				17-May-2007	Cinygmula subaequalis	A	male		Indiana University	whole specimen
SMMAY	SMMAY041-07	07GSM-5041	07GSM-5041		658[0n]	2	0	Yes				17-May-2007	Cinygmula subaequalis	A	male		Indiana University	whole specimen
SMMAY	SMMAY011-07	07GSM-5011	07GSM-5011		632[0n]	2	0	Yes				17-May-2007	Cinygmula subaequalis	A	male		Indiana University	whole specimen
SMMAY	SMMAY013-07	07GSM-5013	07GSM-5013		639[1n]	2	0	Yes				17-May-2007	Cinygmula subaequalis	A	male		Indiana University	whole specimen
EPHNB	EPHNB788-09	09NBMAY-0788	09NBMAY-0788		658[0n]	2	0	Yes				23-Jun-2008	Cinygmula subaequalis	A			Biodiversity Institute of Ontario	Light trap|lastID:Cinygmula n. sp. lmj
EPHNB	EPHNB604-09	09NBMAY-0604	09NBMAY-0604		658[0n]	2	0	Yes				25-Jun-2008	Cinygmula subaequalis	A			Biodiversity Institute of Ontario	Light trap 1|lastID:Cinygmula n. sp. lmj
SMMAY	SMMAY012-07	07GSM-5012	07GSM-5012		619[0n]	2	0	Yes				17-May-2007	Cinygmula subaequalis	A	male		Indiana University	whole specimen
EPHNB	EPHNB248-09	09NBMAY-0248	09NBMAY-0248		658[0n]	2	1	Yes				25-Jun-2008	Cinygmula subaequalis	A			Biodiversity Institute of Ontario	Light trap 1|lastID:Cinygmula n. sp. lmj
CPMAY	CPMAY029-10	09CPMAY-029	4		658[0n]	2	1	Yes				13-Jul-2009	Cinygmula subaequalis				Biodiversity Institute of Ontario	malaise trap
EPHNB	EPHNB689-09	09NBMAY-0689	09NBMAY-0689		595[1n]	2	0	Yes				25-Jun-2008	Cinygmula subaequalis	A			Biodiversity Institute of Ontario	Light trap 1|lastID:Cinygmula n. sp. lmj
ECEPH	ECEPH007-10	10BGMAY-054	MI090617-04		658[0n]	2	1	Yes				17-Jun-2009	Cloeon cognatum	A			Biodiversity Institute of Ontario	freehand
DHF	DHF196-09	SWRC-Cc_CB09_60_09		Cc_CB09_60_09	658[0n]	2	1	Yes				11-Dec-2009	Cloeon cognatum	A	reared, jar 1017		Stroud Water Research Center	in ethanol
ECEPH	ECEPH008-10	10BGMAY-055	MI090617-04		658[0n]	2	1	Yes				17-Jun-2009	Cloeon cognatum	A			Biodiversity Institute of Ontario	freehand
DHF	DHF195-09	SWRC-Cc_CB09_57_05		Cc_CB09_57_05	658[0n]	2	1	Yes				11-Dec-2009	Cloeon cognatum	A	reared, jar 1018		Stroud Water Research Center	in ethanol
WEAI	WEAI063-11	BIOUG00638-F07	JWA20110611-1		658[0n]	2	1	Yes				11-Jun-2011	Dannella lita			whole specimen in ethanol	Biodiversity Institute of Ontario
EPCHU	EPCHU539-07	07PROBE-2447	07PROBE-2447		658[0n]	2	1	Yes				23-Jul-2007	Dannella lita	A			Biodiversity Institute of Ontario	Light trap<VERBATIM LOCALITY>|Backyard, 111 Hearne St., Churchill|58.769|-94.16|8</VERBATIM LOCALITY>
EPCHU	EPCHU545-07	07PROBE-2453	07PROBE-2453		658[0n]	2	1	Yes				23-Jul-2007	Dannella lita	A			Biodiversity Institute of Ontario	Light trap<VERBATIM LOCALITY>|Backyard, 111 Hearne St., Churchill|58.769|-94.16|8</VERBATIM LOCALITY>
WEAI	WEAI062-11	BIOUG00638-F06	JWA20110611-1		658[0n]	2	1	Yes				11-Jun-2011	Dannella lita			whole specimen in ethanol	Biodiversity Institute of Ontario
SMMAY	SMMAY124-07	07GSM-5955	07GSM-5955		658[0n]	2	0	Yes				17-May-2007	Dannella provonshai	I	larva		Indiana University	whole specimen
EPCHU	EPCHU007-07	07PROBE-2009	07PROBE-2009		657[0n]	2	1	Yes				25-Jul-2007	Dannella simplex	I			Biodiversity Institute of Ontario	Hand pick<VERBATIM LOCALITY>|Churchill river at the Weir|58.676|-94.168|1</VERBATIM LOCALITY>
SBEP	SBEP113-03	748_WCC_PA			630[0n]	0	0	No				24-May-1985	Dannella simplex
SBEP	SBEP114-03	749_WCC_PA			630[0n]	0	0	No				28-May-1985	Dannella simplex
EPCHU	EPCHU008-07	07PROBE-2010	07PROBE-2010		657[0n]	2	1	Yes				25-Jul-2007	Dannella simplex	I			Biodiversity Institute of Ontario	Hand pick<VERBATIM LOCALITY>|Churchill river at the Weir|58.676|-94.168|1</VERBATIM LOCALITY>
HIEPH	HIEPT238-10	HIEPT-1176	HIEPT-1176		658[0n]	2	1	Yes				05-May-2010	Dannella simplex	I			Kentucky Department of Environmental Protection	::taxonomy:Original ID = Danella (typo) sp.::endTaxonomy:
HIEPH	HIMXD178-10	10HIMXD-0178	10HIMXD-0178		626[0n]	2	1	Yes				03-May-2010	Dannella simplex	I			Biodiversity Institute of Ontario	::taxonomy:updated based on NJ tree; Original ID= Ephemerella sp.::endTaxonomy:
EPCHU	EPCHU016-07	07PROBE-2018	07PROBE-2018		658[0n]	2	1	Yes				25-Jul-2007	Dannella simplex	I			Biodiversity Institute of Ontario	Hand pick<VERBATIM LOCALITY>|Churchill river at the Weir|58.676|-94.168|1</VERBATIM LOCALITY>
DHF	DHF297-10	SWRC-Ds_Che_02		Ds_Che_02	622[0n]	2	0	Yes				01-May-2005	Dannella simplex	A			Stroud Water Research Center	adult tissue frozen at -80degC, larval exuviae in alcohol
DHF	DHF298-10	SWRC-Ds_Che_03		Ds_Che_03	462[0n]	2	0	No				04-May-2005	Dannella simplex	A			Stroud Water Research Center	adult tissue frozen at -80degC, larval exuviae in alcohol
EPCHU	EPCHU001-07	07PROBE-2003	07PROBE-2003		658[0n]	2	1	Yes				25-Jul-2007	Dannella simplex	I			Biodiversity Institute of Ontario	Hand pick<VERBATIM LOCALITY>|Churchill river at the Weir|58.676|-94.168|1</VERBATIM LOCALITY>
DHF	DHF003-09	SWRC-Ec_NBS_01		Ec_NBS_01	658[0n]	2	0	Yes				10-Jun-2002	Dentatella coxalis	A			Stroud Water Research Center	adult tissue frozen at -80degC
DHF	DHF109-09	SWRC-Ec_NBS_03		Ec_NBS_03	395[0n]	3	0	No				10-Jun-2002	Dentatella coxalis	A			Stroud Water Research Center	adult tissue frozen at -80degC, larval exuviae in alcohol
DHF	DHF213-09	SWRC-Dh_H_20		Dh_H_20	658[0n]	2	1	Yes				14-Dec-2009	Diphetor hageni	A	unisexual population, reared, see jar 515		Stroud Water Research Center	in ethanol
CFWIA	CFWIA826-10	10-SCCWRP-0826	19343	10-SCCWRP-0826	658[0n]	2	1	Yes				17-Jun-2010	Diphetor hageni	L	19343		Stroud Water Research Center
SBEP	SBEP136-03	816_LC_SK			630[0n]	0	0	No				06-Oct-2001	Diphetor hageni
INHSE	INHSE055-08	08INHSE-0055	08INHSE-0055	300196	658[0n]	2	1	Yes				05-May-2007	Diphetor hageni	I			Illinois Natural History Survey
INHSE	INHSE056-08	08INHSE-0056	08INHSE-0056	164240	658[0n]	2	1	Yes				07-May-2006	Diphetor hageni	I			Illinois Natural History Survey
CFWIB	CFWIB455-10	10-SCCWRP-1405	19342	10-SCCWRP-1405	658[0n]	2	1	Yes				17-Jun-2010	Diphetor hageni	L	19342		Stroud Water Research Center
CFWIB	CFWIB456-10	10-SCCWRP-1406	19342	10-SCCWRP-1406	658[0n]	2	1	Yes				17-Jun-2010	Diphetor hageni	L	19342		Stroud Water Research Center
FAMAY	FAMAY093-07	FAMUBOLD0093	NDHMC	NDHMC	658[3n]	2	0	Yes					Diphetor hageni	I	larva, male		Florida Agricultural and Mechanical University
FAMAY	FAMAY072-07	FAMUBOLD0072	AFDAYR	AFDAYR	658[0n]	2	0	Yes					Dolania americana	A	female		Florida Agricultural and Mechanical University
FAMAY	FAMAY078-07	FAMUBOLD0078	AFDABRHdl	AFDABRHdl	627[5n]	2	0	Yes					Dolania americana	A	female,Holt - late arrivals		Florida Agricultural and Mechanical University	Holt - late arrivals
FAMAY	FAMAY071-07	FAMUBOLD0071	AFDAChick2	AFDAChick2	658[0n]	2	0	Yes					Dolania americana	A	female		Florida Agricultural and Mechanical University
FAMAY	FAMAY073-07	FAMUBOLD0073	AMDAYR	AMDAYR	658[0n]	2	0	Yes					Dolania americana	A	male		Florida Agricultural and Mechanical University
FAMAY	FAMAY070-07	FAMUBOLD0070	AFDAChick	AFDAChick	657[0n]	2	0	Yes					Dolania americana	A	female		Florida Agricultural and Mechanical University
CFWIE	CFWIE131-10	10-SCCWRP-3266.1	19341	10-SCCWRP-3266	655[0n]	6	1	Yes				16-Jun-2010	Drunella coloradensis	L	19341		Stroud Water Research Center	Sequence by Pilgrim.Erik@epamail.epa.gov
CFWIB	CFWIB393-10	10-SCCWRP-1343	19342	10-SCCWRP-1343	658[0n]	2	1	Yes				17-Jun-2010	Drunella coloradensis	L	19342		Stroud Water Research Center
ABMAY	ABMAY041-09	08ABMAY-0041	L#08WATL-013		649[0n]	2	1	Yes				23-Jul-2008	Drunella coloradensis	I	Waterton Lakes National Park		Biodiversity Institute of Ontario	free-hand sampling
BBEPT	BBEPT092-10	10BBEPT-0091	L#PC2010KT-116	10BBEPT-0091	658[0n]	2	1	Yes				30-Jul-2010	Drunella coloradensis	I	Kootenay NP		Biodiversity Institute of Ontario	Hot: sunny: very dry Aquatic Freehand Sampling
CFWIA	CFWIA875-10	10-SCCWRP-0875	19343	10-SCCWRP-0875	658[0n]	2	1	Yes				17-Jun-2010	Drunella coloradensis	L	19343		Stroud Water Research Center
CFWIA	CFWIA877-10	10-SCCWRP-0877	19343	10-SCCWRP-0877	658[0n]	2	1	Yes				17-Jun-2010	Drunella coloradensis	L	19343		Stroud Water Research Center
BBEPT	BBEPT105-10	10BBEPT-0104	L#PC2010KT-116	10BBEPT-0104	658[0n]	2	1	Yes				30-Jul-2010	Drunella coloradensis	I	Kootenay NP		Biodiversity Institute of Ontario	Hot: sunny: very dry Aquatic Freehand Sampling
ABMAY	ABMAY040-09	08ABMAY-0040	L#08WATL-013		658[0n]	2	1	Yes				23-Jul-2008	Drunella coloradensis	I	Waterton Lakes National Park		Biodiversity Institute of Ontario	free-hand sampling
BBEPT	BBEPT090-10	10BBEPT-0089	L#PC2010KT-116	10BBEPT-0089	620[0n]	1	1	No				30-Jul-2010	Drunella coloradensis	I	Kootenay NP		Biodiversity Institute of Ontario	Hot: sunny: very dry Aquatic Freehand Sampling
WEAI	WEAI013-11	BIOUG00637-B01	L#08WATL-013		658[0n]	2	1	Yes				23-Jul-2008	Drunella coloradensis		Waterton Lakes National Park	whole specimen in ethanol	Biodiversity Institute of Ontario	free-hand sampling
BBEPT	BBEPT091-10	10BBEPT-0090	L#PC2010KT-116	10BBEPT-0090	658[0n]	2	1	Yes				30-Jul-2010	Drunella coloradensis	I	Kootenay NP		Biodiversity Institute of Ontario	Hot: sunny: very dry Aquatic Freehand Sampling
BBEPT	BBEPT102-10	10BBEPT-0101	L#PC2010KT-116	10BBEPT-0101	658[0n]	2	1	Yes				30-Jul-2010	Drunella coloradensis	I	Kootenay NP		Biodiversity Institute of Ontario	Hot: sunny: very dry Aquatic Freehand Sampling
BBEPT	BBEPT106-10	10BBEPT-0105	L#PC2010KT-116	10BBEPT-0105	658[0n]	2	2	Yes				30-Jul-2010	Drunella coloradensis	I	Kootenay NP		Biodiversity Institute of Ontario	Hot: sunny: very dry Aquatic Freehand Sampling
DHF	DHF359-10	SWRC-DC_XX_140		DC_XX_140	658[0n]	2	0	Yes				10-Jun-2007	Drunella cornuta	A			Stroud Water Research Center	adult tissue frozen at -80degC: adult head, legs and abdomen, and larval exuviae in alcohol
DHF	DHF360-10	SWRC-DC_XX_141		DC_XX_141	658[0n]	2	0	Yes				12-Jun-2007	Drunella cornuta	A			Stroud Water Research Center	adult tissue frozen at -80degC: adult head, legs and abdomen, and larval exuviae in alcohol
DHF	CFWII080-10	10-SWRC-0004		10-SWRC-0004	658[0n]	2	1	Yes				24-Jun-2010	Drunella cornuta				Stroud Water Research Center
DHF	CFWII079-10	10-SWRC-0003		10-SWRC-0003	658[1n]	2	1	Yes				24-Jun-2010	Drunella cornuta				Stroud Water Research Center
DHF	CFWII082-10	10-SWRC-0006		10-SWRC-0006	658[0n]	2	1	Yes				24-Jun-2010	Drunella cornutella				Stroud Water Research Center
DHF	CFWII085-10	10-SWRC-0009		10-SWRC-0009	658[0n]	2	1	Yes				05-Aug-2010	Drunella cornutella				Stroud Water Research Center
DHF	CFWII081-10	10-SWRC-0005		10-SWRC-0005	658[0n]	2	1	Yes				24-Jun-2010	Drunella cornutella				Stroud Water Research Center
NYMAY	NYMAY060-07	LJNY-060	LJNY-060		658[0n]	2	0	Yes				29-Jun-2006	Drunella cornutella	A	male		Indiana University	reared|LastID:Drunella lata
DHF	CFWII083-10	10-SWRC-0007		10-SWRC-0007	658[0n]	2	1	Yes				24-Jun-2010	Drunella cornutella				Stroud Water Research Center
DHF	CFWII086-10	10-SWRC-0010		10-SWRC-0010	635[0n]	2	1	Yes				05-Aug-2010	Drunella cornutella				Stroud Water Research Center
DHF	CFWII084-10	10-SWRC-0008		10-SWRC-0008	658[0n]	2	1	Yes				24-Jun-2010	Drunella cornutella				Stroud Water Research Center
ABMAY	ABMAY042-09	08ABMAY-0042	L#08WATL-013		658[0n]	2	1	Yes				23-Jul-2008	Drunella doddsi	I	Waterton Lakes National Park		Biodiversity Institute of Ontario	free-hand sampling|LastID:Drunella nr. doddsi
SBEP	SBEP120-03	764_CR_CO			630[0n]	0	0	No					Drunella doddsi
BBEPT	BBEPT087-10	10BBEPT-0086	L#PC2010KT-116	10BBEPT-0086	658[0n]	2	1	Yes				30-Jul-2010	Drunella doddsi	I	Kootenay NP		Biodiversity Institute of Ontario	Hot: sunny: very dry Aquatic Freehand Sampling|LastID:Drunella doddsi
BBEPT	BBEPT088-10	10BBEPT-0087	L#PC2010KT-116	10BBEPT-0087	658[0n]	2	1	Yes				30-Jul-2010	Drunella doddsi	I	Kootenay NP		Biodiversity Institute of Ontario	Hot: sunny: very dry Aquatic Freehand Sampling|LastID:Drunella doddsi
BKMAY	BKMAY041-11	BIOUG00638-E01	L#Bkond2011-43		658[0n]	2	2	Yes				01-May-2011	Drunella flavilinea				Biodiversity Institute of Ontario
LJMAY	LJMAY266-11	BIOUG00640-B08	L#LJMAY2011-026		608[0n]	1	1	No				16-Aug-2010	Drunella grandis	I			Biodiversity Institute of Ontario
SBEP	SBEP122-03	774_ER_CO			630[0n]	0	0	No					Drunella grandis
ECEPH	ECEPH010-10	10BGMAY-057	NM090606-04		658[0n]	2	1	Yes				06-Jun-2009	Drunella grandis	I			Biodiversity Institute of Ontario	freehand
ECEPH	ECEPH009-10	10BGMAY-056	NM090606-04		658[0n]	2	1	Yes				06-Jun-2009	Drunella grandis	I			Biodiversity Institute of Ontario	freehand
BBEPT	BBEPT164-10	10BBEPT-0163	L#PC2010YO-090	10BBEPT-0163	658[0n]	2	1	Yes				22-Jul-2010	Drunella grandis	I	Yoho NP		Biodiversity Institute of Ontario	Scattered showers Freehand Sampling
HIEPH	HIEPT097-10	HIEPT-1035	HIEPT-1035		658[0n]	2	1	Yes				03-Jun-2009	Drunella lata	I	(lata)		National Museum of Natural History, Smithsonian Institution	::taxonomy:updated based on NJ tree: Original ID = Drunella lata C::endTaxonomy:|LastID:Drunella lata complex
HIEPH	HIMXD255-10	10HIMXD-0255	10HIMXD-0255		658[0n]	2	1	Yes				05-May-2010	Drunella lata	I	(lata)		Biodiversity Institute of Ontario	::taxonomy:updated based on NJ tree: Original ID = Drunella sp.::endTaxonomy:|LastID:Drunella lata complex
HIEPH	HIMXD253-10	10HIMXD-0253	10HIMXD-0253		658[0n]	2	1	Yes				05-May-2010	Drunella lata	I	(lata)		Biodiversity Institute of Ontario	::taxonomy:updated based on NJ tree: Original ID = Drunella sp.::endTaxonomy:|LastID:Drunella lata complex
DHF	DHF363-10	SWRC-Dlc_DEL8_01		Dlc_DEL8_01	658[1n]	2	0	Yes				05-Jul-2007	Drunella lata	A			Stroud Water Research Center	adult tissue frozen at -80degC: adult head, legs and abdomen, and larval exuviae in alcohol
HIEPH	HIMXD257-10	10HIMXD-0257	10HIMXD-0257		658[0n]	2	1	Yes				05-May-2010	Drunella lata	I	(lata)		Biodiversity Institute of Ontario	::taxonomy:updated based on NJ tree: Original ID = Drunella sp.::endTaxonomy:|LastID:Drunella lata complex
DHF	DHF364-10	SWRC-Dl_BVK_09		Dl_BVK_09	658[0n]	2	0	Yes				18-Jul-2007	Drunella lata	A			Stroud Water Research Center	adult tissue frozen at -80degC: adult head, legs and abdomen, and larval exuviae in alcohol
HIEPH	HIEPT098-10	HIEPT-1036	HIEPT-1036		658[0n]	2	1	Yes				03-Jun-2009	Drunella lata	I	(lata)		National Museum of Natural History, Smithsonian Institution	::taxonomy:updated based on NJ tree: Original ID = Drunella lata C::endTaxonomy:|LastID:Drunella lata complex
HIEPH	HIMXD258-10	10HIMXD-0258	10HIMXD-0258		658[0n]	2	1	Yes				05-May-2010	Drunella lata	I	(lata)		Biodiversity Institute of Ontario	::taxonomy:updated based on NJ tree: Original ID = Drunella sp.::endTaxonomy:|LastID:Drunella lata complex
HIEPH	HIEPT079-10	HIEPT-1017	HIEPT-1017		658[0n]	2	1	Yes				03-Jun-2009	Drunella lata	I	(lata)		National Museum of Natural History, Smithsonian Institution	::taxonomy:updated based on NJ tree: Original ID = Drunella lata::endTaxonomy:|LastID:Drunella lata complex
HIEPH	HIEPT081-10	HIEPT-1019	HIEPT-1019		658[0n]	2	1	Yes				03-Jun-2009	Drunella lata	I	(lata)		National Museum of Natural History, Smithsonian Institution	::taxonomy:updated based on NJ tree: Original ID = Drunella lata::endTaxonomy:|LastID:Drunella lata complex
HIEPH	HIEPT078-10	HIEPT-1016	HIEPT-1016		658[0n]	2	1	Yes				03-Jun-2009	Drunella lata	I	(lata)		National Museum of Natural History, Smithsonian Institution	::taxonomy:updated based on NJ tree: Original ID = Drunella lata::endTaxonomy:|LastID:Drunella lata complex
HIEPH	HIMXD251-10	10HIMXD-0251	10HIMXD-0251		658[0n]	2	1	Yes				05-May-2010	Drunella lata	I	(lata)		Biodiversity Institute of Ontario	::taxonomy:updated based on NJ tree: Original ID = Drunella sp.::endTaxonomy:|LastID:Drunella lata complex
HIEPH	HIMXD259-10	10HIMXD-0259	10HIMXD-0259		658[0n]	2	1	Yes				05-May-2010	Drunella lata	I	(lata)		Biodiversity Institute of Ontario	::taxonomy:updated based on NJ tree: Original ID = Drunella sp.::endTaxonomy:|LastID:Drunella lata complex
HIEPH	HIMXD256-10	10HIMXD-0256	10HIMXD-0256		658[0n]	2	1	Yes				05-May-2010	Drunella lata	I	(lata)		Biodiversity Institute of Ontario	::taxonomy:updated based on NJ tree: Original ID = Drunella sp.::endTaxonomy:|LastID:Drunella lata complex
HIEPH	HIMXD250-10	10HIMXD-0250	10HIMXD-0250		658[0n]	2	1	Yes				05-May-2010	Drunella lata	I	(lata)		Biodiversity Institute of Ontario	::taxonomy:updated based on NJ tree: Original ID = Drunella sp.::endTaxonomy:|LastID:Drunella lata complex
HIEPH	HIMXD252-10	10HIMXD-0252	10HIMXD-0252		627[0n]	2	1	Yes				05-May-2010	Drunella lata	I	(lata)		Biodiversity Institute of Ontario	::taxonomy:updated based on NJ tree: Original ID = Drunella sp.::endTaxonomy:|LastID:Drunella lata complex
HIEPH	HIEPT014-09	HIMAY-0004	JCEPH-0009		658[0n]	2	1	Yes				03-Jun-2009	Drunella lata	I	(lata)		North Carolina State University, Centennial Campus	::taxonomy:name changed based on NJ tree: Original ID=D. conestee::endTaxonomy:|LastID:Drunella lata complex
HIEPH	HIMXD248-10	10HIMXD-0248	10HIMXD-0248		658[0n]	2	1	Yes				05-May-2010	Drunella lata	I	(lata)		Biodiversity Institute of Ontario	::taxonomy:updated based on NJ tree: Original ID = Drunella sp.::endTaxonomy:|LastID:Drunella lata complex
HIEPH	HIMXD247-10	10HIMXD-0247	10HIMXD-0247		658[0n]	2	1	Yes				05-May-2010	Drunella lata	I	(lata)		Biodiversity Institute of Ontario	::taxonomy:updated based on NJ tree: Original ID = Drunella sp.::endTaxonomy:|LastID:Drunella lata complex
HIEPH	HIEPT080-10	HIEPT-1018	HIEPT-1018		658[0n]	2	1	Yes				03-Jun-2009	Drunella lata	I	(lata)		National Museum of Natural History, Smithsonian Institution	::taxonomy:updated based on NJ tree: Original ID = Drunella lata::endTaxonomy:|LastID:Drunella lata complex
HIEPH	HIEPT096-10	HIEPT-1034	HIEPT-1034		658[0n]	2	1	Yes				03-Jun-2009	Drunella lata	I	(lata)		National Museum of Natural History, Smithsonian Institution	::taxonomy:updated based on NJ tree: Original ID = Drunella lata B::endTaxonomy:|LastID:Drunella lata complex
HIEPH	HIMXD249-10	10HIMXD-0249	10HIMXD-0249		658[0n]	2	1	Yes				05-May-2010	Drunella lata	I	(lata)		Biodiversity Institute of Ontario	::taxonomy:updated based on NJ tree: Original ID = Drunella sp.::endTaxonomy:|LastID:Drunella lata complex
HIEPH	HIEPT082-10	HIEPT-1020	HIEPT-1020		658[0n]	2	1	Yes				08-Jun-2009	Drunella lata complex	I			National Museum of Natural History, Smithsonian Institution	::taxonomy:updated based on NJ tree; Original ID= Drunella cornuta::endTaxonomy:
LJMAY	LJMAY027-09	09LJ27	09LJ27		658[0n]	2	0	Yes				04-Jun-2009	Drunella lata complex	I	larva		Indiana University
LJMAY	LJMAY026-09	09LJ26	09LJ26		658[0n]	2	0	Yes				04-Jun-2009	Drunella lata complex	I	larva		Indiana University
LJMAY	LJMAY028-09	09LJ28	09LJ28		658[0n]	2	0	Yes				04-Jun-2009	Drunella lata complex	I	larva		Indiana University
LJMAY	LJMAY151-09	09LJ151	09LJ151		658[0n]	2	0	Yes				09-Jul-2009	Drunella lata complex	I	larva		Indiana University
LJMAY	LJMAY152-09	09LJ152	09LJ152		658[0n]	2	0	Yes				09-Jul-2009	Drunella lata complex	I	larva		Indiana University
HIEPH	HIEPT095-10	HIEPT-1033	HIEPT-1033		658[0n]	2	1	Yes				03-Jun-2009	Drunella lata complex	I			National Museum of Natural History, Smithsonian Institution	::taxonomy:updated based on NJ tree; Original ID=D. lata A::endTaxonomy:
LJMAY	LJMAY025-09	09LJ25	09LJ25		658[0n]	2	0	Yes				04-Jun-2009	Drunella lata complex	I	larva		Indiana University
LJMAY	LJMAY153-09	09LJ153	09LJ153		658[0n]	2	0	Yes				09-Jul-2009	Drunella lata complex	I	larva		Indiana University
LJMAY	LJMAY154-09	09LJ154	09LJ154		658[0n]	2	0	Yes				09-Jul-2009	Drunella lata complex	I	larva		Indiana University
HIEPH	HIEPT085-10	HIEPT-1023	HIEPT-1023		658[0n]	2	1	Yes				05-Jun-2009	Drunella longicornis	I	(longicornis)		National Museum of Natural History, Smithsonian Institution	::taxonomy:updated based on NJ tree: Original ID= Drunella longicornis::endTaxonomy:|LastID:Drunella lata complex
HIEPH	HIEPT084-10	HIEPT-1022	HIEPT-1022		658[0n]	2	1	Yes				05-Jun-2009	Drunella longicornis	I	(longicornis)		National Museum of Natural History, Smithsonian Institution	::taxonomy:updated based on NJ tree: Original ID= Drunella longicornis::endTaxonomy:|LastID:Drunella lata complex
HIEPH	HIEPT083-10	HIEPT-1021	HIEPT-1021		658[0n]	2	1	Yes				05-Jun-2009	Drunella longicornis	I	(longicornis)		National Museum of Natural History, Smithsonian Institution	::taxonomy:updated based on NJ tree: Original ID= Drunella longicornis::endTaxonomy:|LastID:Drunella lata complex
HIEPH	HIMXD254-10	10HIMXD-0254	10HIMXD-0254		658[0n]	2	1	Yes				05-May-2010	Drunella tuberculata	I			Biodiversity Institute of Ontario	::taxonomy:sp. name assigned based on NJ tree; Original ID: Drunella sp. ::endTaxonomy:
SMMAY	SMMAY123-07	07GSM-5954	07GSM-5954		658[0n]	2	0	Yes				17-May-2007	Drunella tuberculata	I	larva		Indiana University	whole specimen
HIEPH	HIEPT077-10	HIEPT-1015	HIEPT-1015		658[0n]	2	1	Yes				01-Jun-2009	Drunella tuberculata	I			National Museum of Natural History, Smithsonian Institution
HIEPH	HIEPT076-10	HIEPT-1014	HIEPT-1014		658[0n]	2	1	Yes				01-Jun-2009	Drunella tuberculata	I			National Museum of Natural History, Smithsonian Institution
HIEPH	HIEPT075-10	HIEPT-1013	HIEPT-1013		658[0n]	2	1	Yes				01-Jun-2009	Drunella tuberculata	I			National Museum of Natural History, Smithsonian Institution
SBEP	SBEP031-03	24_NR_ME			630[0n]	0	0	No				18-Jun-2001	Drunella walkeri
SMMAY	SMMAY139-07	07GSM-5970	07GSM-5970		658[0n]	2	0	Yes				17-May-2007	Drunella walkeri	I	larva		Indiana University	whole specimen
SMMAY	SMMAY138-07	07GSM-5969	07GSM-5969		658[0n]	2	0	Yes				17-May-2007	Drunella walkeri	I	larva		Indiana University	whole specimen
DHF	DHF358-10	SWRC-Dw_EBH_01		Dw_EBH_01	658[0n]	2	0	Yes				18-Jun-2007	Drunella walkeri	A			Stroud Water Research Center	adult tissue frozen at -80degC: adult head, legs and abdomen, and larval exuviae in alcohol
CFWIE	CFWIE129-10	10-SCCWRP-3264	19341	10-SCCWRP-3264	582[2n]	2	1	Yes				16-Jun-2010	Ecdyonurus criddlei	L	19341		Stroud Water Research Center
CFWIE	CFWIE130-10	10-SCCWRP-3265	19341	10-SCCWRP-3265	658[0n]	2	1	Yes				16-Jun-2010	Ecdyonurus criddlei	L	19341		Stroud Water Research Center
CFWIB	CFWIB428-10	10-SCCWRP-1378	19342	10-SCCWRP-1378	658[0n]	2	1	Yes				17-Jun-2010	Epeorus	L	19342		Stroud Water Research Center
SWRCD	SWRCB435-08	08-SWRC-1175	08-SWRC-1175	08-SWRC-1175	657[0n]	2	1	Yes				10-Mar-2008	Epeorus	I	St 11, E. vitreus		Stroud Water Research Center	Subsample size 1/8
CFWIB	CFWIB431-10	10-SCCWRP-1381	19342	10-SCCWRP-1381	658[0n]	2	1	Yes				17-Jun-2010	Epeorus	L	19342		Stroud Water Research Center
CFWIA	CFWIA912-10	10-SCCWRP-0912	19343	10-SCCWRP-0912	658[0n]	2	1	Yes				17-Jun-2010	Epeorus	L	19343		Stroud Water Research Center
SWRCD	SWRCB436-08	08-SWRC-1176	08-SWRC-1176	08-SWRC-1176	657[0n]	2	1	Yes				10-Mar-2008	Epeorus	I	St 11, E. vitreus		Stroud Water Research Center	Subsample size 1/8
ABMAY	ABMAY003-09	08ABMAY-0003	L#08WATL-063		658[0n]	2	1	Yes				26-Jul-2008	Epeorus albertae	A	Waterton		Biodiversity Institute of Ontario	Waterton|Daytime netting|lastID:Epeorus XZ sp. AB2
BKMAY	BKMAY049-11	BIOUG00639-F02	L#Bkond2011-54		658[0n]	2	3	Yes				29-Jun-2011	Epeorus albertae	A			Biodiversity Institute of Ontario
BKMAY	BKMAY050-11	BIOUG00639-F03	L#Bkond2011-54		658[0n]	2	1	Yes				29-Jun-2011	Epeorus albertae	A			Biodiversity Institute of Ontario
WEAI	WEAI007-11	BIOUG00637-A07	L#08WATL-120		658[0n]	2	1	Yes				07-Aug-2008	Epeorus deceptivus		Waterton Lakes National Park	whole specimen in ethanol	Biodiversity Institute of Ontario	free-hand sampling
WEAI	WEAI014-11	BIOUG00637-B02	L#08WATL-013		658[0n]	2	1	Yes				23-Jul-2008	Epeorus deceptivus		Waterton Lakes National Park	whole specimen in ethanol	Biodiversity Institute of Ontario	free-hand sampling
SMMAY	SMMAY120-07	07GSM-5951	07GSM-5951		658[0n]	2	0	Yes				17-May-2007	Epeorus dispar	I	larva		Indiana University	whole specimen. young larva. was initially identified as `Epeorus dispar` with the best guess.|lastID:Epeorus
HIEPH	HIMXD270-10	10HIMXD-0270	10HIMXD-0270		658[0n]	2	1	Yes				03-May-2010	Epeorus dispar	I			Biodiversity Institute of Ontario	::taxonomy:updated based on NJ tree; Original ID= Epeorus::endTaxonomy:
HIEPH	HIMXD271-10	10HIMXD-0271	10HIMXD-0271		658[0n]	2	1	Yes				03-May-2010	Epeorus dispar	I			Biodiversity Institute of Ontario	::taxonomy:updated based on NJ tree; Original ID= Epeorus::endTaxonomy:
HIEPH	HIEPT089-10	HIEPT-1027	HIEPT-1027		658[0n]	2	1	Yes				01-Jun-2009	Epeorus dispar	I			National Museum of Natural History, Smithsonian Institution
SBEP	SBEP071-03	593_BTC_ON			630[0n]	0	0	No				05-May-2002	Epeorus fragilis
SBEP	SBEP036-03	26_BR_ME			630[0n]	0	0	No				21-May-2001	Epeorus fragilis
ONMAY	ONMAY019-08	08ONMAY-0019	08ONMAY-0019		633[0n]	2	1	Yes				16-Jun-2008	Epeorus fragilis		Grey County		Biodiversity Institute of Ontario	Grey County|night UV trap, ETOH
BBEPT	BBEPT186-10	10BBEPT-0185	L#PC2010JP-279	10BBEPT-0185	658[0n]	2	1	Yes				04-Aug-2010	Epeorus grandis	A	Jasper NP		Biodiversity Institute of Ontario	Parlty cloudy: cold UV Light Trap|lastID:Rhithrogena
ABMAY	ABMAY013-09	08ABMAY-0013	L#08WATL-149		526[0n]	2	1	Yes				08-Aug-2008	Epeorus longimanus	A	Waterton		Biodiversity Institute of Ontario	Waterton|Night UV sheet
ABMAY	ABMAY004-09	08ABMAY-0004	L#08WATL-033		658[0n]	2	1	Yes				23-Jul-2008	Epeorus longimanus	A	Waterton		Biodiversity Institute of Ontario	Waterton|Night UV sheet
ABMAY	ABMAY043-09	08ABMAY-0043	L#08WATL-013		653[0n]	3	1	Yes				23-Jul-2008	Epeorus longimanus	I	Waterton Lakes National Park		Biodiversity Institute of Ontario	free-hand sampling
ABMAY	ABMAY044-09	08ABMAY-0044	L#08WATL-013		649[0n]	4	1	Yes				23-Jul-2008	Epeorus longimanus	I	Waterton Lakes National Park		Biodiversity Institute of Ontario	free-hand sampling
LJMAY	LJMAY277-11	BIOUG00640-C07	L#LJMAY2011-040		658[0n]	2	1	Yes				13-Jun-2008	Epeorus longimanus	A			Biodiversity Institute of Ontario
BKMAY	BKMAY058-11	BIOUG00639-F11	L#Bkond2011-70		658[0n]	2	1	Yes				27-Jun-2011	Epeorus longimanus	I			Biodiversity Institute of Ontario
BKMAY	BKMAY057-11	BIOUG00639-F10	L#Bkond2011-70		658[0n]	2	1	Yes				27-Jun-2011	Epeorus longimanus	I			Biodiversity Institute of Ontario
SBEP	SBEP121-03	773_ER_CO			630[0n]	0	0	No					Epeorus longimanus
NYMAY	NYMAY077-07	LJNY-077	LJNY-077		658[0n]	2	0	Yes				26-Jun-2007	Epeorus pleuralis group	A	male		Indiana University	possible ID|lastID:Epeorus fragilis
LJMAY	LJMAY184-09	09LJMAY-026	L#09LJMAY-006		651[0n]	2	1	Yes				17-Sep-2009	Epeorus pleuralis group				Indiana University	orig.ID: Ephemeroptera
LJMAY	LJMAY185-09	09LJMAY-027	L#09LJMAY-006		658[0n]	2	1	Yes				17-Sep-2009	Epeorus pleuralis group				Indiana University	orig.ID: Ephemeroptera
HIEPH	HIMXD009-10	10HIMXD-0009	10HIMXD-0009		658[0n]	2	1	Yes				01-Jun-2009	Epeorus pleuralis group	I	fragilis/pleuralis		Biodiversity Institute of Ontario	orig.ID: Epeorus pleuralis
HIEPH	HIEPT186-10	HIEPT-1124	HIEPT-1124		658[0n]	2	1	Yes				03-May-2010	Epeorus pleuralis group	I	fragilis/pleuralis		Pennington Associates Inc.	orig.ID: Epeorus pleuralis
HIEPH	HIEPT094-10	HIEPT-1032	HIEPT-1032		658[0n]	2	1	Yes				01-Jun-2009	Epeorus pleuralis group	I	fragilis/pleuralis		National Museum of Natural History, Smithsonian Institution	orig.ID: Epeorus pleuralis
LJMAY	LJMAY188-09	09LJMAY-030	L#09LJMAY-006		658[0n]	2	1	Yes				17-Sep-2009	Epeorus pleuralis group				Indiana University	orig.ID: Ephemeroptera
NYMAY	NYMAY072-07	LJNY-072	LJNY-072		658[0n]	2	0	Yes				25-Jun-2007	Epeorus pleuralis group	A	male		Indiana University	possible ID|lastID:Epeorus fragilis
NYMAY	NYMAY075-07	LJNY-075	LJNY-075		658[0n]	2	0	Yes				26-Jun-2007	Epeorus pleuralis group	A	male		Indiana University	possible ID|lastID:Epeorus fragilis
NYMAY	NYMAY076-07	LJNY-076	LJNY-076		658[0n]	2	0	Yes				26-Jun-2007	Epeorus pleuralis group	A	male		Indiana University	possible ID|lastID:Epeorus fragilis
LJMAY	LJMAY186-09	09LJMAY-028	L#09LJMAY-006		658[0n]	2	1	Yes				17-Sep-2009	Epeorus pleuralis group				Indiana University	orig.ID: Ephemeroptera
LJMAY	LJMAY187-09	09LJMAY-029	L#09LJMAY-006		658[0n]	2	1	Yes				17-Sep-2009	Epeorus pleuralis group				Indiana University	orig.ID: Ephemeroptera
BKMAY	BKMAY001-08	08BKEPT-086	08BKEPT-086		658[1n]	2	1	Yes				03-May-2006	Epeorus pleuralis group	I			Biodiversity Institute of Ontario	l|lastID:Epeorus pleuralis
BKMAY	BKMAY002-08	08BKEPT-087	08BKEPT-087		658[9n]	2	1	No				03-May-2006	Epeorus pleuralis group	I			Biodiversity Institute of Ontario	l|lastID:Epeorus pleuralis
NYMAY	NYMAY080-07	LJNY-080	LJNY-080		658[0n]	2	0	Yes				26-Jun-2007	Epeorus pleuralis group	A	male		Indiana University	possible ID|lastID:Epeorus fragilis
NYMAY	NYMAY081-07	LJNY-081	LJNY-081		658[0n]	2	0	Yes				26-Jun-2007	Epeorus pleuralis group	A	male		Indiana University	possible ID|lastID:Epeorus fragilis
CPMAY	CPMAY153-10	09CPMAY-153	X		658[0n]	2	1	Yes				14-Jul-2009	Epeorus pleuralis group				Biodiversity Institute of Ontario	orig.ID: Epeorus fragilis
HIEPH	HIEPT091-10	HIEPT-1029	HIEPT-1029		658[0n]	2	1	Yes				01-Jun-2009	Epeorus pleuralis group	I	fragilis/pleuralis		National Museum of Natural History, Smithsonian Institution	orig.ID: Epeorus pleuralis
NYMAY	NYMAY073-07	LJNY-073	LJNY-073		658[0n]	2	0	Yes				26-Jun-2007	Epeorus pleuralis group	A	male		Indiana University	possible ID|lastID:Epeorus fragilis
NYMAY	NYMAY083-07	LJNY-083	LJNY-083		658[0n]	2	0	Yes				26-Jun-2007	Epeorus pleuralis group	A	male		Indiana University	possible ID|lastID:Epeorus fragilis
NYMAY	NYMAY074-07	LJNY-074	LJNY-074		658[0n]	2	0	Yes				26-Jun-2007	Epeorus pleuralis group	A	male		Indiana University	possible ID|lastID:Epeorus fragilis
HIEPH	HIEPT092-10	HIEPT-1030	HIEPT-1030		658[0n]	2	1	Yes				01-Jun-2009	Epeorus pleuralis group	I	fragilis/pleuralis		National Museum of Natural History, Smithsonian Institution	orig.ID: Epeorus pleuralis
NYMAY	NYMAY082-07	LJNY-082	LJNY-082		658[0n]	2	0	Yes				26-Jun-2007	Epeorus pleuralis group	A	male		Indiana University	possible ID|lastID:Epeorus fragilis
LJMAY	LJMAY183-09	09LJMAY-025	L#09LJMAY-006		658[0n]	2	1	Yes				17-Sep-2009	Epeorus pleuralis group				Indiana University	orig.ID: Ephemeroptera
NYMAY	NYMAY092-07	LJNY-092	LJNY-092		658[0n]	2	0	Yes				26-Jun-2007	Epeorus pleuralis group	A	male		Indiana University	possible ID|lastID:Epeorus fragilis
NYMAY	NYMAY093-07	LJNY-093	LJNY-093		658[0n]	2	0	Yes				26-Jun-2007	Epeorus pleuralis group	A	male		Indiana University	possible ID|lastID:Epeorus fragilis
HIEPH	HIMXD108-10	10HIMXD-0108	10HIMXD-0108		658[0n]	2	1	Yes				09-May-2010	Epeorus pleuralis group	I	fragilis/pleuralis		Biodiversity Institute of Ontario	::taxonomy:updated based on NJ tree: Original ID= Epeorus sp.::endTaxonomy:|lastID:Epeorus pleuralis
NYMAY	NYMAY094-07	LJNY-094	LJNY-094		658[0n]	2	0	Yes				26-Jun-2007	Epeorus pleuralis group	A	male		Indiana University	possible ID|lastID:Epeorus fragilis
NYMAY	NYMAY084-07	LJNY-084	LJNY-084		658[0n]	2	0	Yes				26-Jun-2007	Epeorus pleuralis group	A	male		Indiana University	possible ID|lastID:Epeorus fragilis
NYMAY	NYMAY087-07	LJNY-087	LJNY-087		658[0n]	2	0	Yes				26-Jun-2007	Epeorus pleuralis group	A	male		Indiana University	possible ID|lastID:Epeorus fragilis
NYMAY	NYMAY089-07	LJNY-089	LJNY-089		654[0n]	2	0	Yes				26-Jun-2007	Epeorus pleuralis group	A	male		Indiana University	possible ID|lastID:Epeorus fragilis
NYMAY	NYMAY090-07	LJNY-090	LJNY-090		658[0n]	2	0	Yes				26-Jun-2007	Epeorus pleuralis group	A	male		Indiana University	possible ID|lastID:Epeorus fragilis
NYMAY	NYMAY088-07	LJNY-088	LJNY-088		658[0n]	2	0	Yes				26-Jun-2007	Epeorus pleuralis group	A	male		Indiana University	possible ID|lastID:Epeorus fragilis
CPMAY	CPMAY008-10	09CPMAY-008	L#CBNP-13		658[0n]	2	1	Yes				18-Jun-2009	Epeorus pleuralis group				Biodiversity Institute of Ontario	malaise?|lastID:Epeorus fragilis
NYMAY	NYMAY091-07	LJNY-091	LJNY-091		658[0n]	2	0	Yes				26-Jun-2007	Epeorus pleuralis group	A	male		Indiana University	possible ID|lastID:Epeorus fragilis
HIEPH	HIEPT090-10	HIEPT-1028	HIEPT-1028		658[0n]	2	1	Yes				01-Jun-2009	Epeorus pleuralis group	I	fragilis/pleuralis		National Museum of Natural History, Smithsonian Institution	::taxonomy:updated based on NJ tree: Original ID= Epeorus dispar::endTaxonomy:|lastID:Epeorus pleuralis
CPMAY	CPMAY009-10	09CPMAY-009	L#CBNP-13		658[0n]	2	1	Yes				18-Jun-2009	Epeorus pleuralis group				Biodiversity Institute of Ontario	malaise?|lastID:Epeorus fragilis
NYMAY	NYMAY086-07	LJNY-086	LJNY-086		658[0n]	2	0	Yes				26-Jun-2007	Epeorus pleuralis group	A	male		Indiana University	possible ID|lastID:Epeorus fragilis
HIEPH	HIEPT093-10	HIEPT-1031	HIEPT-1031		658[0n]	2	1	Yes				01-Jun-2009	Epeorus pleuralis group	I	fragilis/pleuralis		National Museum of Natural History, Smithsonian Institution	orig.ID: Epeorus pleuralis
NYMAY	NYMAY085-07	LJNY-085	LJNY-085		658[0n]	2	0	Yes				26-Jun-2007	Epeorus pleuralis group	A	male		Indiana University	possible ID|lastID:Epeorus fragilis
NYMAY	NYMAY079-07	LJNY-079	LJNY-079		658[0n]	2	0	Yes				26-Jun-2007	Epeorus pleuralis group	A	male		Indiana University	possible ID|lastID:Epeorus fragilis
NYMAY	NYMAY078-07	LJNY-078	LJNY-078		658[0n]	2	0	Yes				26-Jun-2007	Epeorus pleuralis group	A	male		Indiana University	possible ID|lastID:Epeorus fragilis
EPHNB	EPHNB146-09	09NBMAY-0146	09NBMAY-0146		658[0n]	2	1	Yes				24-Jun-2008	Epeorus sp.LJ1	A			Biodiversity Institute of Ontario	Light trap 2
EPHNB	EPHNB785-09	09NBMAY-0785	09NBMAY-0785		337[0n]	1	0	No				23-Jun-2008	Epeorus sp.LJ1	A			Biodiversity Institute of Ontario	Light trap
EPHNB	EPHNB173-09	09NBMAY-0173	09NBMAY-0173		658[0n]	2	1	Yes				24-Jun-2008	Epeorus sp.LJ1	A			Biodiversity Institute of Ontario	Light trap 2
EPHNB	EPHNB748-09	09NBMAY-0748	09NBMAY-0748		407[0n]	2	0	No				23-Jun-2008	Epeorus sp.LJ1	A			Biodiversity Institute of Ontario	Light trap|lastID:Ephemeroptera
SMMAY	SMMAY118-07	07GSM-5949	07GSM-5949		648[0n]	2	0	Yes				17-May-2007	Epeorus subpallidus	I	larva		Indiana University	whole specimen|originally ID'd as E. dispar
HIEPH	HIEPT185-10	HIEPT-1123	HIEPT-1123		658[0n]	2	1	Yes				03-May-2010	Epeorus vitreus	I			Pennington Associates Inc.
EPHNB	EPHNB452-09	09NBMAY-0452	09NBMAY-0452		658[0n]	2	0	Yes				25-Jun-2008	Epeorus vitreus	A			Biodiversity Institute of Ontario	Light trap 2
EPHNB	EPHNB769-09	09NBMAY-0769	09NBMAY-0769		658[0n]	2	0	Yes				23-Jun-2008	Epeorus vitreus	A			Biodiversity Institute of Ontario	Light trap
EPHNB	EPHNB446-09	09NBMAY-0446	09NBMAY-0446		652[0n]	2	0	Yes				25-Jun-2008	Epeorus vitreus	A			Biodiversity Institute of Ontario	Light trap 2
EPHNB	EPHNB407-09	09NBMAY-0407	09NBMAY-0407		658[0n]	2	0	Yes				25-Jun-2008	Epeorus vitreus	A			Biodiversity Institute of Ontario	Light trap 1
EPHNB	EPHNB401-09	09NBMAY-0401	09NBMAY-0401		658[0n]	2	0	Yes				25-Jun-2008	Epeorus vitreus	A			Biodiversity Institute of Ontario	Light trap 1
EPHNB	EPHNB147-09	09NBMAY-0147	09NBMAY-0147		658[0n]	2	1	Yes				24-Jun-2008	Epeorus vitreus	A			Biodiversity Institute of Ontario	Light trap 2
SMMAY	SMMAY108-07	07GSM-5939	07GSM-5939		658[0n]	2	0	Yes				16-May-2007	Epeorus vitreus	I	larva		Indiana University	whole specimen
SMMAY	SMMAY107-07	07GSM-5938	07GSM-5938		658[0n]	2	0	Yes				16-May-2007	Epeorus vitreus	I	larva		Indiana University	whole specimen
HIEPH	HIEPT088-10	HIEPT-1026	HIEPT-1026		658[0n]	2	1	Yes				01-Jun-2009	Epeorus vitreus	I			National Museum of Natural History, Smithsonian Institution	::taxonomy:updated based on NJ tree; Original ID= Epeorus subpallidus::endTaxonomy:
EPHNB	EPHNB450-09	09NBMAY-0450	09NBMAY-0450		658[0n]	2	0	Yes				25-Jun-2008	Epeorus vitreus	A			Biodiversity Institute of Ontario	Light trap 2
EPHNB	EPHNB148-09	09NBMAY-0148	09NBMAY-0148		658[1n]	2	1	Yes				24-Jun-2008	Epeorus vitreus	A			Biodiversity Institute of Ontario	Light trap 2
CPMAY	CPMAY139-10	09CPMAY-139	X		658[0n]	2	1	Yes				14-Jul-2009	Epeorus vitreus				Biodiversity Institute of Ontario
HIEPH	HIEPT187-10	HIEPT-1125	HIEPT-1125		658[0n]	2	1	Yes				03-May-2010	Epeorus vitreus	I			Pennington Associates Inc.	::taxonomy:updated based on NJ tree; Original ID= Epeorus subpallidus::endTaxonomy:
EPHNB	EPHNB144-09	09NBMAY-0144	09NBMAY-0144		407[0n]	4	1	No				24-Jun-2008	Epeorus vitreus	A			Biodiversity Institute of Ontario	Light trap 2
EPHNB	EPHNB770-09	09NBMAY-0770	09NBMAY-0770		658[0n]	1	0	No				23-Jun-2008	Epeorus vitreus	A			Biodiversity Institute of Ontario	Light trap
EPHNB	EPHNB467-09	09NBMAY-0467	09NBMAY-0467		658[0n]	2	0	Yes				25-Jun-2008	Epeorus vitreus	A			Biodiversity Institute of Ontario	Light trap 2
DHF	DHF229-09	SWRC-Evitreus_WLAB_07		Evitreus_WLAB_07	658[0n]	2	1	Yes				02-Sep-2008	Epeorus vitreus	A			Stroud Water Research Center	in ethanol
HIEPH	HIMXD111-10	10HIMXD-0111	10HIMXD-0111		658[0n]	2	1	Yes				09-May-2010	Epeorus vitreus	I			Biodiversity Institute of Ontario	::taxonomy:updated based on NJ tree; Original ID= Epeorus sp.::endTaxonomy:
EPHNB	EPHNB404-09	09NBMAY-0404	09NBMAY-0404		658[0n]	2	0	Yes				25-Jun-2008	Epeorus vitreus	A			Biodiversity Institute of Ontario	Light trap 1
DHF	DHF234-09	SWRC-Evitreus_Che_01		Evitreus_Che_01	644[2n]	2	0	Yes				27-Apr-2005	Epeorus vitreus	A			Stroud Water Research Center	adult tissue frozen at -80degC
EPHNB	EPHNB405-09	09NBMAY-0405	09NBMAY-0405		658[0n]	2	0	Yes				25-Jun-2008	Epeorus vitreus	A			Biodiversity Institute of Ontario	Light trap 1
EPHNB	EPHNB406-09	09NBMAY-0406	09NBMAY-0406		658[0n]	2	0	Yes				25-Jun-2008	Epeorus vitreus	A			Biodiversity Institute of Ontario	Light trap 1
EPHNB	EPHNB850-09	09NBMAY-0850	09NBMAY-0850		658[0n]	2	0	Yes				23-Jun-2008	Epeorus vitreus	A			Biodiversity Institute of Ontario	Light trap
EPHNB	EPHNB465-09	09NBMAY-0465	09NBMAY-0465		648[0n]	2	0	Yes				25-Jun-2008	Epeorus vitreus	A			Biodiversity Institute of Ontario	Light trap 2
HIEPH	HIMXD159-10	10HIMXD-0159	10HIMXD-0159		658[0n]	2	1	Yes				05-May-2010	Epeorus vitreus	I			Biodiversity Institute of Ontario	::taxonomy:updated based on NJ tree; Original ID= Epeorus sp.::endTaxonomy:
DHF	DHF230-09	SWRC-Evitreus_WLAB_08		Evitreus_WLAB_08	658[0n]	2	1	Yes				11-Sep-2008	Epeorus vitreus	A			Stroud Water Research Center	in ethanol
HIEPH	HIMXD156-10	10HIMXD-0156	10HIMXD-0156		658[0n]	2	1	Yes				05-May-2010	Epeorus vitreus	I			Biodiversity Institute of Ontario	::taxonomy:updated based on NJ tree; Original ID= Epeorus sp.::endTaxonomy:
HIEPH	HIMXD110-10	10HIMXD-0110	10HIMXD-0110		658[0n]	2	1	Yes				09-May-2010	Epeorus vitreus	I			Biodiversity Institute of Ontario	::taxonomy:updated based on NJ tree; Original ID= Epeorus sp.::endTaxonomy:
SMMAY	SMMAY119-07	07GSM-5950	07GSM-5950		658[1n]	2	0	Yes				17-May-2007	Epeorus vitreus	I	larva		Indiana University	whole specimen
HIEPH	HIMXD158-10	10HIMXD-0158	10HIMXD-0158		658[0n]	2	1	Yes				05-May-2010	Epeorus vitreus	I			Biodiversity Institute of Ontario	::taxonomy:updated based on NJ tree; Original ID= Epeorus sp.::endTaxonomy:
HIEPH	HIEPT086-10	HIEPT-1024	HIEPT-1024		658[0n]	2	1	Yes				01-Jun-2009	Epeorus vitreus	I			National Museum of Natural History, Smithsonian Institution	::taxonomy:updated based on NJ tree; Original ID= Epeorus subpallidus::endTaxonomy:
HIEPH	HIMXD157-10	10HIMXD-0157	10HIMXD-0157		658[0n]	2	1	Yes				05-May-2010	Epeorus vitreus	I			Biodiversity Institute of Ontario	::taxonomy:updated based on NJ tree; Original ID= Epeorus sp.::endTaxonomy:
EPHNB	EPHNB403-09	09NBMAY-0403	09NBMAY-0403		658[0n]	2	0	Yes				25-Jun-2008	Epeorus vitreus	A			Biodiversity Institute of Ontario	Light trap 1
DHF	DHF233-09	SWRC-Ep_V_BVK_12		Ep_V_BVK_12	633[0n]	2	1	Yes				03-Jul-2007	Epeorus vitreus	A			Stroud Water Research Center	in ethanol
EPHNB	EPHNB117-09	09NBMAY-0117	09NBMAY-0117		658[0n]	2	1	Yes				24-Jun-2008	Epeorus vitreus	A			Biodiversity Institute of Ontario	Light trap 1
HIEPH	HIMXD154-10	10HIMXD-0154	10HIMXD-0154		658[0n]	2	1	Yes				05-May-2010	Epeorus vitreus	I			Biodiversity Institute of Ontario	::taxonomy:updated based on NJ tree; Original ID= Epeorus sp.::endTaxonomy:
HIEPH	HIMXD155-10	10HIMXD-0155	10HIMXD-0155		658[0n]	2	1	Yes				05-May-2010	Epeorus vitreus	I			Biodiversity Institute of Ontario	::taxonomy:updated based on NJ tree; Original ID= Epeorus sp.::endTaxonomy:
EPHNB	EPHNB466-09	09NBMAY-0466	09NBMAY-0466		658[0n]	2	0	Yes				25-Jun-2008	Epeorus vitreus	A			Biodiversity Institute of Ontario	Light trap 2
EPHNB	EPHNB451-09	09NBMAY-0451	09NBMAY-0451		658[0n]	2	0	Yes				25-Jun-2008	Epeorus vitreus	A			Biodiversity Institute of Ontario	Light trap 2
HIEPH	HIMXD109-10	10HIMXD-0109	10HIMXD-0109		658[0n]	2	1	Yes				09-May-2010	Epeorus vitreus	I			Biodiversity Institute of Ontario	::taxonomy:updated based on NJ tree; Original ID= Epeorus sp.::endTaxonomy:
BKMAY	BKMAY003-08	08BKEPT-088	08BKEPT-088		658[3n]	4	1	Yes				29-Jun-2007	Epeorus vitreus	I			Biodiversity Institute of Ontario	l
EPHNB	EPHNB402-09	09NBMAY-0402	09NBMAY-0402		658[0n]	2	0	Yes				25-Jun-2008	Epeorus vitreus	A			Biodiversity Institute of Ontario	Light trap 1
EPHNB	EPHNB410-09	09NBMAY-0410	09NBMAY-0410		658[0n]	2	0	Yes				25-Jun-2008	Epeorus vitreus	A			Biodiversity Institute of Ontario	Light trap 1
EPHNB	EPHNB409-09	09NBMAY-0409	09NBMAY-0409		658[0n]	2	0	Yes				25-Jun-2008	Epeorus vitreus	A			Biodiversity Institute of Ontario	Light trap 1
EPHNB	EPHNB408-09	09NBMAY-0408	09NBMAY-0408		658[0n]	5	0	Yes				25-Jun-2008	Epeorus vitreus	A			Biodiversity Institute of Ontario	Light trap 1
CPMAY	CPMAY095-10	09CPMAY-095	X		658[0n]	2	1	Yes				14-Jul-2009	Epeorus vitreus				Biodiversity Institute of Ontario
EPHNB	EPHNB713-09	09NBMAY-0713	09NBMAY-0713		658[0n]	2	0	Yes				25-Jun-2008	Epeorus vitreus	A			Biodiversity Institute of Ontario	Light trap 1
EPHNB	EPHNB151-09	09NBMAY-0151	09NBMAY-0151		658[0n]	2	1	Yes				24-Jun-2008	Epeorus vitreus	A			Biodiversity Institute of Ontario	Light trap 2
EPHNB	EPHNB461-09	09NBMAY-0461	09NBMAY-0461		658[0n]	2	0	Yes				25-Jun-2008	Epeorus vitreus	A			Biodiversity Institute of Ontario	Light trap 2
EPHNB	EPHNB828-09	09NBMAY-0828	09NBMAY-0828		658[0n]	2	0	Yes				23-Jun-2008	Epeorus vitreus	A			Biodiversity Institute of Ontario	Light trap
CPMAY	CPMAY067-10	09CPMAY-067	5		658[0n]	2	1	Yes				14-Jul-2009	Epeorus vitreus				Biodiversity Institute of Ontario
EPHNB	EPHNB154-09	09NBMAY-0154	09NBMAY-0154		407[0n]	4	1	No				24-Jun-2008	Epeorus vitreus	A			Biodiversity Institute of Ontario	Light trap 2
EPHNB	EPHNB813-09	09NBMAY-0813	09NBMAY-0813		658[0n]	2	0	Yes				23-Jun-2008	Epeorus vitreus	A			Biodiversity Institute of Ontario	Light trap
EPHNB	EPHNB766-09	09NBMAY-0766	09NBMAY-0766		658[0n]	2	0	Yes				23-Jun-2008	Epeorus vitreus	A			Biodiversity Institute of Ontario	Light trap
HIEPH	HIEPT087-10	HIEPT-1025	HIEPT-1025		658[0n]	2	1	Yes				05-Jun-2009	Epeorus vitreus	I			National Museum of Natural History, Smithsonian Institution	::taxonomy:updated based on NJ tree; Original ID= Epeorus subpallidus::endTaxonomy:
EPHNB	EPHNB448-09	09NBMAY-0448	09NBMAY-0448		658[0n]	2	0	Yes				25-Jun-2008	Epeorus vitreus	A			Biodiversity Institute of Ontario	Light trap 2
HIEPH	HIMXD003-10	10HIMXD-0003	10HIMXD-0003		658[0n]	2	1	Yes				01-Jun-2009	Epeorus vitreus	I			Biodiversity Institute of Ontario	::taxonomy:updated based on NJ tree; Original ID= Epeorus sp. (rubidus/subpallidus)::endTaxonomy:
HIEPH	HIMXD002-10	10HIMXD-0002	10HIMXD-0002		658[0n]	2	1	Yes				01-Jun-2009	Epeorus vitreus	I			Biodiversity Institute of Ontario	::taxonomy:updated based on NJ tree; Original ID= Epeorus sp. (rubidus/subpallidus)::endTaxonomy:
HIEPH	HIMXD001-10	10HIMXD-0001	10HIMXD-0001		658[0n]	2	1	Yes				01-Jun-2009	Epeorus vitreus	I			Biodiversity Institute of Ontario	::taxonomy:updated based on NJ tree; Original ID= Epeorus sp. (rubidus/subpallidus)::endTaxonomy:
CPMAY	CPMAY066-10	09CPMAY-066	5		658[0n]	2	1	Yes				14-Jul-2009	Epeorus vitreus				Biodiversity Institute of Ontario
HIEPH	HIMXD004-10	10HIMXD-0004	10HIMXD-0004		658[0n]	2	1	Yes				01-Jun-2009	Epeorus vitreus	I			Biodiversity Institute of Ontario	::taxonomy:updated based on NJ tree; Original ID= Epeorus sp. (rubidus/subpallidus)::endTaxonomy:
DHF	DHF231-09	SWRC-Ep_V_M2_01		Ep_V_M2_01	658[0n]	2	0	Yes				31-Jul-2009	Epeorus vitreus	I			Stroud Water Research Center	in ethanol
LJGSM	LJGSM040-10	09LJGSM-040	09LJGSM-040		658[0n]	2	1	Yes				19-Sep-2009	Epeorus vitreus	I			Biodiversity Institute of Ontario	site 2|lastID:Ephemeroptera
LJGSM	LJGSM039-10	09LJGSM-039	09LJGSM-039		658[0n]	2	1	Yes				19-Sep-2009	Epeorus vitreus	I			Biodiversity Institute of Ontario	site 2|lastID:Ephemeroptera
EPHNB	EPHNB668-09	09NBMAY-0668	09NBMAY-0668		658[0n]	2	0	Yes				25-Jun-2008	Epeorus vitreus	A			Biodiversity Institute of Ontario	Light trap 1
EPHNB	EPHNB008-09	09NBMAY-0008	09NBMAY-0008		658[0n]	2	1	Yes				15-Aug-2008	Epeorus vitreus	A			Biodiversity Institute of Ontario	Malaise trap
DHF	DHF232-09	SWRC-Ep_V_M2_02		Ep_V_M2_02	658[0n]	2	0	Yes				31-Jul-2009	Epeorus vitreus	I			Stroud Water Research Center	in ethanol
EPHNB	EPHNB482-09	09NBMAY-0482	09NBMAY-0482		407[0n]	2	0	No				25-Jun-2008	Epeorus vitreus	A			Biodiversity Institute of Ontario	Light trap 2|lastID:Ephemeroptera
INHSE	INHSE190-09	08INHSE-0190	08INHSE-0190	INHS 32458	407[0n]	3	1	No				19-May-2003	Epeorus vitreus				Illinois Natural History Survey	orig.ID: Maccaffertium vicarium
EPHNB	EPHNB483-09	09NBMAY-0483	09NBMAY-0483		658[0n]	2	0	Yes				25-Jun-2008	Epeorus vitreus	A			Biodiversity Institute of Ontario	Light trap 2
EPHNB	EPHNB499-09	09NBMAY-0499	09NBMAY-0499		658[0n]	2	0	Yes				25-Jun-2008	Epeorus vitreus	A			Biodiversity Institute of Ontario	Light trap 2
LJGSM	LJGSM064-10	09LJGSM-064	09LJGSM-064		658[0n]	2	1	Yes				23-Jul-2009	Ephemera blanda	A			Biodiversity Institute of Ontario	blacklight sheet|OriginalID:Ephemeroptera
LJGSM	LJGSM065-10	09LJGSM-065	09LJGSM-065		658[0n]	2	1	Yes				23-Jul-2009	Ephemera blanda	A			Biodiversity Institute of Ontario	blacklight sheet|OriginalID:Ephemeroptera
LJGSM	LJGSM063-10	09LJGSM-063	09LJGSM-063		658[0n]	2	1	Yes				23-Jul-2009	Ephemera blanda	A			Biodiversity Institute of Ontario	blacklight sheet|OriginalID:Ephemeroptera
LJGSM	LJGSM062-10	09LJGSM-062	09LJGSM-062		658[0n]	2	1	Yes				23-Jul-2009	Ephemera blanda	A			Biodiversity Institute of Ontario	blacklight sheet|OriginalID:Ephemeroptera
HIEPH	HIEPT121-10	HIEPT-1059	HIEPT-1059		658[0n]	2	1	Yes				01-Jun-2009	Ephemera blanda	I	(blanda)		National Museum of Natural History, Smithsonian Institution	::taxonomy:updated based on NJ tree: Original ID=E. varia::endTaxonomy:
LJGSM	LJGSM067-10	09LJGSM-067	09LJGSM-067		658[0n]	2	1	Yes				23-Jul-2009	Ephemera blanda	A			Biodiversity Institute of Ontario	blacklight sheet|OriginalID:Ephemeroptera
LJGSM	LJGSM066-10	09LJGSM-066	09LJGSM-066		658[0n]	2	1	Yes				23-Jul-2009	Ephemera blanda	A			Biodiversity Institute of Ontario	blacklight sheet|OriginalID:Ephemeroptera
LJGSM	LJGSM042-10	09LJGSM-042	09LJGSM-042		658[0n]	2	1	Yes				19-Sep-2009	Ephemera guttulata	I			Biodiversity Institute of Ontario	site 2|OriginalID:Ephemeroptera
LJGSM	LJGSM041-10	09LJGSM-041	09LJGSM-041		658[0n]	2	1	Yes				19-Sep-2009	Ephemera guttulata	I			Biodiversity Institute of Ontario	site 2|OriginalID:Ephemeroptera
ONMAY	ONMAY058-08	08ONMAY-0058	08ONMAY-0058		658[0n]	3	1	Yes				11-Jun-2008	Ephemera simulans		Bruce		Biodiversity Institute of Ontario	Bruce|Night UV trap, ETOH
MBMAY	MBMAY015-09	08MBMAY-0015	L#08RIDMO-004		536[0n]	2	1	Yes				05-Jul-2008	Ephemera simulans	A	Riding Mountain		Biodiversity Institute of Ontario	Riding Mountain|Night UV sheet
EPCHU	EPCHU301-07	07PROBE-07039	07PROBE-07039		658[0n]	2	1	Yes				21-Jul-2007	Ephemera simulans	A			Biodiversity Institute of Ontario	Light trap<VERBATIM LOCALITY>|Goose Creek, Marina|58.663|-94.167|</VERBATIM LOCALITY>
EPCHU	EPCHU302-07	07PROBE-07040	07PROBE-07040		658[0n]	2	1	Yes				21-Jul-2007	Ephemera simulans	A			Biodiversity Institute of Ontario	Light trap<VERBATIM LOCALITY>|Goose Creek, Marina|58.663|-94.167|</VERBATIM LOCALITY>
EPCHU	EPCHU300-07	07PROBE-07038	07PROBE-07038		658[0n]	2	1	Yes				21-Jul-2007	Ephemera simulans	A			Biodiversity Institute of Ontario	Light trap<VERBATIM LOCALITY>|Goose Creek, Marina|58.663|-94.167|</VERBATIM LOCALITY>
ONMAY	ONMAY055-08	08ONMAY-0055	08ONMAY-0055		617[0n]	2	1	Yes				11-Jun-2008	Ephemera simulans		Bruce		Biodiversity Institute of Ontario	Bruce|Night UV trap, ETOH
EPCHU	EPCHU003-07	07PROBE-2005	07PROBE-2005		658[0n]	2	1	Yes				25-Jul-2007	Ephemera simulans	I			Biodiversity Institute of Ontario	Hand pick<VERBATIM LOCALITY>|Churchill river at the Weir|58.676|-94.168|1</VERBATIM LOCALITY>
INHSE	INHSE122-09	08INHSE-0122	08INHSE-0122	INHS 163014	591[0n]	3	1	Yes				14-Mar-2005	Ephemera simulans				Illinois Natural History Survey
EPCHU	EPCHU010-07	07PROBE-2012	07PROBE-2012		658[0n]	2	1	Yes				25-Jul-2007	Ephemera simulans	I			Biodiversity Institute of Ontario	Hand pick<VERBATIM LOCALITY>|Churchill river at the Weir|58.676|-94.168|1</VERBATIM LOCALITY>
EPCHU	EPCHU009-07	07PROBE-2011	07PROBE-2011		658[0n]	2	1	Yes				25-Jul-2007	Ephemera simulans	I			Biodiversity Institute of Ontario	Hand pick<VERBATIM LOCALITY>|Churchill river at the Weir|58.676|-94.168|1</VERBATIM LOCALITY>
MBMAY	MBMAY044-09	08MBMAY-0044	L#08RIDMO-085		658[0n]	2	1	Yes				12-Jul-2008	Ephemera simulans	A	Riding Mountain		Biodiversity Institute of Ontario	Riding Mountain|Night UV light, ETOH
EPCHU	EPCHU004-07	07PROBE-2006	07PROBE-2006		658[0n]	2	1	Yes				25-Jul-2007	Ephemera simulans	I			Biodiversity Institute of Ontario	Hand pick<VERBATIM LOCALITY>|Churchill river at the Weir|58.676|-94.168|1</VERBATIM LOCALITY>
MBMAY	MBMAY045-09	08MBMAY-0045	L#08RIDMO-085		658[0n]	2	1	Yes				12-Jul-2008	Ephemera simulans	A	Riding Mountain		Biodiversity Institute of Ontario	Riding Mountain|Night UV light, ETOH
EPCHU	EPCHU306-07	07PROBE-07044	07PROBE-07044		658[0n]	2	1	Yes				21-Jul-2007	Ephemera simulans	A			Biodiversity Institute of Ontario	Light trap<VERBATIM LOCALITY>|Goose Creek, Marina|58.663|-94.167|</VERBATIM LOCALITY>
BBEPT	BBEPT144-10	10BBEPT-0143	L#PC2010JP-135	10BBEPT-0143	658[0n]	2	1	Yes				28-Jun-2010	Ephemera simulans	A	Jasper NP		Biodiversity Institute of Ontario	Cloudy: light rain Freehand Sampling
BBEPT	BBEPT143-10	10BBEPT-0142	L#PC2010JP-135	10BBEPT-0142	658[0n]	2	1	Yes				28-Jun-2010	Ephemera simulans	A	Jasper NP		Biodiversity Institute of Ontario	Cloudy: light rain Freehand Sampling
EPCHU	EPCHU471-07	07PROBE-2379	07PROBE-2379		632[0n]	3	1	Yes				17-Jul-2007	Ephemera simulans	A			Biodiversity Institute of Ontario	<VERBATIM LOCALITY>|Churchill river at Pump house|58.626|-94.231|1</VERBATIM LOCALITY>
INHSE	INHSE123-09	08INHSE-0123	08INHSE-0123	INHS 164929	619[1n]	2	1	Yes				09-Sep-2006	Ephemera simulans				Illinois Natural History Survey
MBMAY	MBMAY007-09	08MBMAY-0007	L#08LBMAN-001		553[0n]	2	1	Yes				05-Jul-2008	Ephemera simulans	A	Lake Manitoba		Biodiversity Institute of Ontario	Lake Manitoba|free-hand sampling
EPHNB	EPHNB057-09	09NBMAY-0057	09NBMAY-0057		658[0n]	2	1	Yes				30-Jun-2008	Ephemera simulans	A			Biodiversity Institute of Ontario	Malaise trap: Jun 27-30, 2008
MBMAY	MBMAY017-09	08MBMAY-0017	L#08RIDMO-004		615[0n]	2	1	Yes				05-Jul-2008	Ephemera simulans	A	Riding Mountain		Biodiversity Institute of Ontario	Riding Mountain|Night UV sheet
EPHNB	EPHNB056-09	09NBMAY-0056	09NBMAY-0056		658[0n]	2	1	Yes				30-Jun-2008	Ephemera simulans	A			Biodiversity Institute of Ontario	Malaise trap: Jun 27-30, 2008
EPHNB	EPHNB059-09	09NBMAY-0059	09NBMAY-0059		658[0n]	2	1	Yes				27-Jun-2008	Ephemera simulans	A			Biodiversity Institute of Ontario	Malaise trap: Jun 24-27, 2008
EPCHU	EPCHU305-07	07PROBE-07043	07PROBE-07043		658[0n]	2	1	Yes				21-Jul-2007	Ephemera simulans	A			Biodiversity Institute of Ontario	Light trap<VERBATIM LOCALITY>|Goose Creek, Marina|58.663|-94.167|</VERBATIM LOCALITY>
EPCHU	EPCHU303-07	07PROBE-07041	07PROBE-07041		658[0n]	2	1	Yes				21-Jul-2007	Ephemera simulans	A			Biodiversity Institute of Ontario	Light trap<VERBATIM LOCALITY>|Goose Creek, Marina|58.663|-94.167|</VERBATIM LOCALITY>
ONMAY	ONMAY054-08	08ONMAY-0054	08ONMAY-0054		658[0n]	3	1	Yes				11-Jun-2008	Ephemera simulans		Bruce		Biodiversity Institute of Ontario	Bruce|Night UV trap, ETOH
ONMAY	ONMAY050-08	08ONMAY-0050	08ONMAY-0050		658[0n]	3	1	Yes				11-Jun-2008	Ephemera simulans		Bruce		Biodiversity Institute of Ontario	Bruce|Night UV trap, ETOH
ONMAY	ONMAY049-08	08ONMAY-0049	08ONMAY-0049		658[0n]	2	1	Yes				11-Jun-2008	Ephemera simulans		Bruce		Biodiversity Institute of Ontario	Bruce|Night UV trap, ETOH
ONMAY	ONMAY057-08	08ONMAY-0057	08ONMAY-0057		590[0n]	2	1	Yes				11-Jun-2008	Ephemera simulans		Bruce		Biodiversity Institute of Ontario	Bruce|Night UV trap, ETOH
MBMAY	MBMAY016-09	08MBMAY-0016	L#08RIDMO-004		658[0n]	2	1	Yes				05-Jul-2008	Ephemera simulans	A	Riding Mountain		Biodiversity Institute of Ontario	Riding Mountain|Night UV sheet
EPCHU	EPCHU304-07	07PROBE-07042	07PROBE-07042		658[1n]	2	1	Yes				21-Jul-2007	Ephemera simulans	A			Biodiversity Institute of Ontario	Light trap<VERBATIM LOCALITY>|Goose Creek, Marina|58.663|-94.167|</VERBATIM LOCALITY>
EPCHU	EPCHU242-07	07PROBE-2244	07PROBE-2244		658[0n]	2	1	Yes				14-Jul-2007	Ephemera simulans	A			Biodiversity Institute of Ontario	<VERBATIM LOCALITY>|Goose Creek Rd., Pump house|58.626|-94.23|6</VERBATIM LOCALITY>
EPCHU	EPCHU245-07	07PROBE-2247	07PROBE-2247		658[0n]	2	1	Yes				14-Jul-2007	Ephemera simulans	A			Biodiversity Institute of Ontario	<VERBATIM LOCALITY>|Goose Creek Rd., Pump house|58.626|-94.23|6</VERBATIM LOCALITY>
EPCHU	EPCHU238-07	07PROBE-2240	07PROBE-2240		658[0n]	2	1	Yes				14-Jul-2007	Ephemera simulans	A			Biodiversity Institute of Ontario	<VERBATIM LOCALITY>|Goose Creek Rd., Pump house|58.626|-94.23|6</VERBATIM LOCALITY>
EPCHU	EPCHU244-07	07PROBE-2246	07PROBE-2246		615[3n]	2	1	Yes				14-Jul-2007	Ephemera simulans	A			Biodiversity Institute of Ontario	<VERBATIM LOCALITY>|Goose Creek Rd., Pump house|58.626|-94.23|6</VERBATIM LOCALITY>
MBMAY	MBMAY012-09	08MBMAY-0012	L#08RIDMO-004		658[0n]	2	1	Yes				05-Jul-2008	Ephemera simulans	A	Riding Mountain		Biodiversity Institute of Ontario	Riding Mountain|Night UV sheet
EPCHU	EPCHU239-07	07PROBE-2241	07PROBE-2241		658[0n]	2	1	Yes				14-Jul-2007	Ephemera simulans	A			Biodiversity Institute of Ontario	<VERBATIM LOCALITY>|Goose Creek Rd., Pump house|58.626|-94.23|6</VERBATIM LOCALITY>
EPCHU	EPCHU240-07	07PROBE-2242	07PROBE-2242		658[0n]	2	1	Yes				14-Jul-2007	Ephemera simulans	A			Biodiversity Institute of Ontario	<VERBATIM LOCALITY>|Goose Creek Rd., Pump house|58.626|-94.23|6</VERBATIM LOCALITY>
EPCHU	EPCHU241-07	07PROBE-2243	07PROBE-2243		658[2n]	2	1	Yes				14-Jul-2007	Ephemera simulans	A			Biodiversity Institute of Ontario	<VERBATIM LOCALITY>|Goose Creek Rd., Pump house|58.626|-94.23|6</VERBATIM LOCALITY>
MBMAY	MBMAY014-09	08MBMAY-0014	L#08RIDMO-004		658[0n]	2	1	Yes				05-Jul-2008	Ephemera simulans	A	Riding Mountain		Biodiversity Institute of Ontario	Riding Mountain|Night UV sheet
MBMAY	MBMAY013-09	08MBMAY-0013	L#08RIDMO-004		556[0n]	2	1	Yes				05-Jul-2008	Ephemera simulans	A	Riding Mountain		Biodiversity Institute of Ontario	Riding Mountain|Night UV sheet
ECEPH	ECEPH005-10	10BGMAY-052	MI090618-04		658[0n]	2	1	Yes				18-Jun-2009	Ephemera simulans	A			Biodiversity Institute of Ontario	freehand
BKMAY	BKMAY034-11	BIOUG00638-B10	L#Bkond2011-08		658[0n]	2	1	Yes				23-Mar-2011	Ephemera simulans				Biodiversity Institute of Ontario
MBMAY	MBMAY008-09	08MBMAY-0008	L#08LBMAN-001		658[0n]	2	1	Yes				05-Jul-2008	Ephemera simulans	A	Lake Manitoba		Biodiversity Institute of Ontario	Lake Manitoba|free-hand sampling
EPCHU	EPCHU018-07	07PROBE-2020	07PROBE-2020		658[0n]	2	1	Yes				25-Jul-2007	Ephemera simulans	I			Biodiversity Institute of Ontario	Hand pick<VERBATIM LOCALITY>|Churchill river at the Weir|58.676|-94.168|1</VERBATIM LOCALITY>
MBMAY	MBMAY009-09	08MBMAY-0009	L#08LBMAN-001		658[0n]	2	1	Yes				05-Jul-2008	Ephemera simulans	A	Lake Manitoba		Biodiversity Institute of Ontario	Lake Manitoba|free-hand sampling
EPCHU	EPCHU237-07	07PROBE-2239	07PROBE-2239		658[0n]	2	1	Yes				14-Jul-2007	Ephemera simulans	A			Biodiversity Institute of Ontario	<VERBATIM LOCALITY>|Goose Creek Rd., Pump house|58.626|-94.23|6</VERBATIM LOCALITY>
INHSE	INHSE124-09	08INHSE-0124	08INHSE-0124	INHS 163118	639[0n]	3	1	Yes				18-Mar-2006	Ephemera simulans				Illinois Natural History Survey
EPCHU	EPCHU243-07	07PROBE-2245	07PROBE-2245		658[0n]	2	1	Yes				14-Jul-2007	Ephemera simulans	A			Biodiversity Institute of Ontario	<VERBATIM LOCALITY>|Goose Creek Rd., Pump house|58.626|-94.23|6</VERBATIM LOCALITY>
ONMAY	ONMAY023-08	08ONMAY-0023	08ONMAY-0023		658[0n]	2	1	Yes				11-Jun-2008	Ephemera simulans		Bruce		Biodiversity Institute of Ontario	Bruce|Night UV Sheet
EPHNB	EPHNB434-09	09NBMAY-0434	09NBMAY-0434		658[0n]	2	0	Yes				25-Jun-2008	Ephemera varia	A			Biodiversity Institute of Ontario	Light trap 2
EPHNB	EPHNB422-09	09NBMAY-0422	09NBMAY-0422		658[0n]	2	0	Yes				25-Jun-2008	Ephemera varia	A			Biodiversity Institute of Ontario	Light trap 2
EPHNB	EPHNB278-09	09NBMAY-0278	09NBMAY-0278		658[0n]	2	1	Yes				25-Jun-2008	Ephemera varia	A			Biodiversity Institute of Ontario	Light trap 1
EPHNB	EPHNB277-09	09NBMAY-0277	09NBMAY-0277		658[0n]	2	1	Yes				25-Jun-2008	Ephemera varia	A			Biodiversity Institute of Ontario	Light trap 1
EPHNB	EPHNB427-09	09NBMAY-0427	09NBMAY-0427		658[0n]	2	0	Yes				25-Jun-2008	Ephemera varia	A			Biodiversity Institute of Ontario	Light trap 2
HIEPH	HIMXD130-10	10HIMXD-0130	10HIMXD-0130		658[0n]	2	1	Yes				07-May-2010	Ephemera varia	I			Biodiversity Institute of Ontario	::taxonomy:updated based on NJ tree; Original ID = Ephemera sp.::endTaxonomy:
EPHNB	EPHNB426-09	09NBMAY-0426	09NBMAY-0426		658[0n]	2	0	Yes				25-Jun-2008	Ephemera varia	A			Biodiversity Institute of Ontario	Light trap 2
EPHNB	EPHNB276-09	09NBMAY-0276	09NBMAY-0276		658[0n]	2	1	Yes				25-Jun-2008	Ephemera varia	A			Biodiversity Institute of Ontario	Light trap 1
SWRCD	SWRCB686-08	08-SWRC-1426	08-SWRC-1426	08-SWRC-1426	657[0n]	2	1	Yes				10-Mar-2008	Ephemera varia	I	St 12		Stroud Water Research Center	Subsample size 1/16
EPHNB	EPHNB423-09	09NBMAY-0423	09NBMAY-0423		658[0n]	2	0	Yes				25-Jun-2008	Ephemera varia	A			Biodiversity Institute of Ontario	Light trap 2
ONMAY	ONMAY152-09	08ONMAY-0149	L#08GRLS-008		658[0n]	2	1	Yes				28-Jun-2008	Ephemera varia	A	Northwestern ON		Biodiversity Institute of Ontario	Northwestern ON|Night UV sheet|OriginalID:Ephemera varia
HIEPH	HIMXD114-10	10HIMXD-0114	10HIMXD-0114		658[0n]	2	1	Yes				03-May-2010	Ephemera varia	I			Biodiversity Institute of Ontario	::taxonomy:updated based on NJ tree; Original ID = Ephemera sp.::endTaxonomy:
SWRCD	SWRCB687-08	08-SWRC-1427	08-SWRC-1427	08-SWRC-1427	657[0n]	2	1	Yes				10-Mar-2008	Ephemera varia	I	St 12		Stroud Water Research Center	Subsample size 1/16
HIEPH	HIMXD131-10	10HIMXD-0131	10HIMXD-0131		656[0n]	2	1	Yes				07-May-2010	Ephemera varia	I			Biodiversity Institute of Ontario	::taxonomy:updated based on NJ tree; Original ID = Ephemera sp.::endTaxonomy:
HIEPH	HIMXD129-10	10HIMXD-0129	10HIMXD-0129		658[0n]	2	1	Yes				07-May-2010	Ephemera varia	I			Biodiversity Institute of Ontario	::taxonomy:updated based on NJ tree; Original ID = Ephemera sp.::endTaxonomy:
EPHNB	EPHNB425-09	09NBMAY-0425	09NBMAY-0425		658[0n]	2	0	Yes				25-Jun-2008	Ephemera varia	A			Biodiversity Institute of Ontario	Light trap 2
EPHNB	EPHNB424-09	09NBMAY-0424	09NBMAY-0424		658[0n]	2	0	Yes				25-Jun-2008	Ephemera varia	A			Biodiversity Institute of Ontario	Light trap 2
HIEPH	HIMXD115-10	10HIMXD-0115	10HIMXD-0115		658[0n]	2	1	Yes				03-May-2010	Ephemera varia	I			Biodiversity Institute of Ontario	::taxonomy:updated based on NJ tree; Original ID = Ephemera sp.::endTaxonomy:
HIEPH	HIEPT120-10	HIEPT-1058	HIEPT-1058		658[0n]	2	1	Yes				01-Jun-2009	Ephemera varia	I			National Museum of Natural History, Smithsonian Institution
EPHNB	EPHNB280-09	09NBMAY-0280	09NBMAY-0280		658[0n]	2	1	Yes				25-Jun-2008	Ephemera varia	A			Biodiversity Institute of Ontario	Light trap 1
HIEPH	HIEPT183-10	HIEPT-1121	HIEPT-1121		658[0n]	2	1	Yes				03-May-2010	Ephemera varia	I			Pennington Associates Inc.	::taxonomy:updated based on NJ tree; Original ID = Ephemera sp.::endTaxonomy:
HIEPH	HIMXD125-10	10HIMXD-0125	10HIMXD-0125		658[0n]	2	1	Yes				07-May-2010	Ephemera varia	I			Biodiversity Institute of Ontario	::taxonomy:updated based on NJ tree; Original ID = Ephemera sp.::endTaxonomy:
EPHNB	EPHNB421-09	09NBMAY-0421	09NBMAY-0421		658[0n]	2	0	Yes				25-Jun-2008	Ephemera varia	A			Biodiversity Institute of Ontario	Light trap 2
EPHNB	EPHNB279-09	09NBMAY-0279	09NBMAY-0279		658[0n]	2	1	Yes				25-Jun-2008	Ephemera varia	A			Biodiversity Institute of Ontario	Light trap 1
HIEPH	HIMXD128-10	10HIMXD-0128	10HIMXD-0128		658[0n]	2	1	Yes				07-May-2010	Ephemera varia	I			Biodiversity Institute of Ontario	::taxonomy:updated based on NJ tree; Original ID = Ephemera sp.::endTaxonomy:
HIEPH	HIMXD124-10	10HIMXD-0124	10HIMXD-0124		658[0n]	2	1	Yes				07-May-2010	Ephemera varia	I			Biodiversity Institute of Ontario	::taxonomy:updated based on NJ tree; Original ID = Ephemera sp.::endTaxonomy:
HIEPH	HIMXD126-10	10HIMXD-0126	10HIMXD-0126		658[0n]	2	1	Yes				07-May-2010	Ephemera varia	I			Biodiversity Institute of Ontario	::taxonomy:updated based on NJ tree; Original ID = Ephemera sp.::endTaxonomy:
HIEPH	HIMXD127-10	10HIMXD-0127	10HIMXD-0127		658[0n]	2	1	Yes				07-May-2010	Ephemera varia	I			Biodiversity Institute of Ontario	::taxonomy:updated based on NJ tree; Original ID = Ephemera sp.::endTaxonomy:
EPHNB	EPHNB086-09	09NBMAY-0086	09NBMAY-0086		658[0n]	2	1	Yes				24-Jun-2008	Ephemera varia	A			Biodiversity Institute of Ontario	Light trap 1
EPHNB	EPHNB087-09	09NBMAY-0087	09NBMAY-0087		658[0n]	2	1	Yes				24-Jun-2008	Ephemera varia	A			Biodiversity Institute of Ontario	Light trap 1
EPHNB	EPHNB084-09	09NBMAY-0084	09NBMAY-0084		658[0n]	2	1	Yes				24-Jun-2008	Ephemera varia	A			Biodiversity Institute of Ontario	Light trap 1
EPHNB	EPHNB752-09	09NBMAY-0752	09NBMAY-0752		658[0n]	2	0	Yes				23-Jun-2008	Ephemera varia	A			Biodiversity Institute of Ontario	Light trap
EPHNB	EPHNB085-09	09NBMAY-0085	09NBMAY-0085		658[0n]	2	1	Yes				24-Jun-2008	Ephemera varia	A			Biodiversity Institute of Ontario	Light trap 1
SWRCD	SWRCB682-08	08-SWRC-1422	08-SWRC-1422	08-SWRC-1422	657[0n]	2	1	Yes				10-Mar-2008	Ephemera varia	I	St 12		Stroud Water Research Center	Subsample size 1/16
EPHNB	EPHNB275-09	09NBMAY-0275	09NBMAY-0275		658[0n]	2	1	Yes				25-Jun-2008	Ephemera varia	A			Biodiversity Institute of Ontario	Light trap 1
SWRCD	SWRCB708-08	08-SWRC-1448	08-SWRC-1448	08-SWRC-1448	657[0n]	2	1	Yes				10-Mar-2008	Ephemera varia	I	St 12		Stroud Water Research Center	Subsample size 1/16
SWRCD	SWRCB691-08	08-SWRC-1431	08-SWRC-1431	08-SWRC-1431	657[0n]	2	1	Yes				10-Mar-2008	Ephemerella	I	St 12, E. dorothea		Stroud Water Research Center	Subsample size 1/16
SWRCD	SWRCB493-08	08-SWRC-1233	08-SWRC-1233	08-SWRC-1233	657[0n]	2	1	Yes				10-Mar-2008	Ephemerella	I	St 11		Stroud Water Research Center	Subsample size 1/8
SWRCD	SWRCB492-08	08-SWRC-1232	08-SWRC-1232	08-SWRC-1232	657[0n]	2	1	Yes				10-Mar-2008	Ephemerella	I	St 11, E. dorothea		Stroud Water Research Center	Subsample size 1/8
SWRCD	SWRCB904-08	08-SWRC-1644	08-SWRC-1644	08-SWRC-1644	657[0n]	2	1	Yes				10-Mar-2008	Ephemerella	I	St 12, Serratella		Stroud Water Research Center	Subsample size 1/16
SWRCD	SWRCB575-08	08-SWRC-1315	08-SWRC-1315	08-SWRC-1315	657[0n]	2	1	Yes				10-Mar-2008	Ephemerella	I	St 12, E. dorothea		Stroud Water Research Center	Subsample size 1/16
SWRCD	SWRCB490-08	08-SWRC-1230	08-SWRC-1230	08-SWRC-1230	657[0n]	2	1	Yes				10-Mar-2008	Ephemerella	I	St 11		Stroud Water Research Center	Subsample size 1/8
SWRCD	SWRCB491-08	08-SWRC-1231	08-SWRC-1231	08-SWRC-1231	657[0n]	2	1	Yes				10-Mar-2008	Ephemerella	I	St 11		Stroud Water Research Center	Subsample size 1/8
SWRCD	SWRCB688-08	08-SWRC-1428	08-SWRC-1428	08-SWRC-1428	657[0n]	2	1	Yes				10-Mar-2008	Ephemerella	I	St 12, E. dorothea		Stroud Water Research Center	Subsample size 1/16
SWRCD	SWRCB689-08	08-SWRC-1429	08-SWRC-1429	08-SWRC-1429	657[0n]	2	1	Yes				10-Mar-2008	Ephemerella	I	St 12, E. dorothea		Stroud Water Research Center	Subsample size 1/16
SWRCD	SWRCB204-08	08-SWRC-0944	08-SWRC-0944	08-SWRC-0944	657[0n]	2	2	Yes				10-Mar-2008	Ephemerella	I	St 11		Stroud Water Research Center	Subsample size 1/16
SWRCD	SWRCB233-08	08-SWRC-0973	08-SWRC-0973	08-SWRC-0973	657[0n]	2	2	Yes				10-Mar-2008	Ephemerella	I	St 11		Stroud Water Research Center	Subsample size 1/16
SWRCD	SWRCB230-08	08-SWRC-0970	08-SWRC-0970	08-SWRC-0970	657[0n]	2	2	Yes				10-Mar-2008	Ephemerella	I	St 11		Stroud Water Research Center	Subsample size 1/16
SWRCD	SWRCB903-08	08-SWRC-1643	08-SWRC-1643	08-SWRC-1643	657[0n]	2	1	Yes				10-Mar-2008	Ephemerella	I	St 12, E. dorothea		Stroud Water Research Center	Subsample size 1/16
SWRCD	SWRCB709-08	08-SWRC-1449	08-SWRC-1449	08-SWRC-1449	657[0n]	2	1	Yes				10-Mar-2008	Ephemerella	I	St 12		Stroud Water Research Center	Subsample size 1/16
SWRCD	SWRCB494-08	08-SWRC-1234	08-SWRC-1234	08-SWRC-1234	657[0n]	2	1	Yes				10-Mar-2008	Ephemerella	I	St 11		Stroud Water Research Center	Subsample size 1/8
SWRCD	SWRCB236-08	08-SWRC-0976	08-SWRC-0976	08-SWRC-0976	657[0n]	2	2	Yes				10-Mar-2008	Ephemerella	I	St 11		Stroud Water Research Center	Subsample size 1/16
SWRCD	SWRCB433-08	08-SWRC-1173	08-SWRC-1173	08-SWRC-1173	657[0n]	2	1	Yes				10-Mar-2008	Ephemerella	I	St 11, E. dorothea		Stroud Water Research Center	Subsample size 1/8
SWRCD	SWRCB434-08	08-SWRC-1174	08-SWRC-1174	08-SWRC-1174	657[0n]	2	1	Yes				10-Mar-2008	Ephemerella	I	St 11, E. invaria		Stroud Water Research Center	Subsample size 1/8
SWRCD	SWRCB229-08	08-SWRC-0969	08-SWRC-0969	08-SWRC-0969	657[0n]	2	2	Yes				10-Mar-2008	Ephemerella	I	St 11		Stroud Water Research Center	Subsample size 1/16
SWRCD	SWRCB226-08	08-SWRC-0966	08-SWRC-0966	08-SWRC-0966	657[0n]	2	2	Yes				10-Mar-2008	Ephemerella	I	St 11		Stroud Water Research Center	Subsample size 1/16
SWRCD	SWRCB024-08	08-SWRC-0732	08-SWRC-0732	08-SWRC-0732	657[0n]	2	2	Yes				10-Mar-2008	Ephemerella	I	St 11		Stroud Water Research Center	Subsample size 1/16
SWRCD	SWRCB573-08	08-SWRC-1313	08-SWRC-1313	08-SWRC-1313	657[0n]	2	1	Yes				10-Mar-2008	Ephemerella	I	St 12, E. dorothea		Stroud Water Research Center	Subsample size 1/16
SWRCD	SWRCB574-08	08-SWRC-1314	08-SWRC-1314	08-SWRC-1314	657[0n]	2	1	Yes				10-Mar-2008	Ephemerella	I	St 12, E. dorothea		Stroud Water Research Center	Subsample size 1/16
SWRCD	SWRCB210-08	08-SWRC-0950	08-SWRC-0950	08-SWRC-0950	657[0n]	2	2	Yes				10-Mar-2008	Ephemerella	I	St 11		Stroud Water Research Center	Subsample size 1/16
SWRCD	SWRCB219-08	08-SWRC-0959	08-SWRC-0959	08-SWRC-0959	657[0n]	2	2	Yes				10-Mar-2008	Ephemerella	I	St 11		Stroud Water Research Center	Subsample size 1/16
SWRCD	SWRCB902-08	08-SWRC-1642	08-SWRC-1642	08-SWRC-1642	657[0n]	2	1	Yes				10-Mar-2008	Ephemerella	I	St 12, E. dorothea		Stroud Water Research Center	Subsample size 1/16
SWRCD	SWRCB220-08	08-SWRC-0960	08-SWRC-0960	08-SWRC-0960	657[0n]	2	2	Yes				10-Mar-2008	Ephemerella	I	St 11		Stroud Water Research Center	Subsample size 1/16
SWRCD	SWRCB234-08	08-SWRC-0974	08-SWRC-0974	08-SWRC-0974	657[0n]	2	2	Yes				10-Mar-2008	Ephemerella	I	St 11, E. dorothea		Stroud Water Research Center	Subsample size 1/16
SWRCD	SWRCB217-08	08-SWRC-0957	08-SWRC-0957	08-SWRC-0957	657[0n]	2	2	Yes				10-Mar-2008	Ephemerella	I	St 11		Stroud Water Research Center	Subsample size 1/16
SWRCD	SWRCB130-08	08-SWRC-0870	08-SWRC-0870	08-SWRC-0870	657[0n]	2	2	Yes				10-Mar-2008	Ephemerella	I	St 11		Stroud Water Research Center	Subsample size 1/16
SWRCD	SWRCB201-08	08-SWRC-0941	08-SWRC-0941	08-SWRC-0941	657[0n]	2	2	Yes				10-Mar-2008	Ephemerella	I	St 11		Stroud Water Research Center	Subsample size 1/16
SWRCD	SWRCB579-08	08-SWRC-1319	08-SWRC-1319	08-SWRC-1319	657[0n]	2	1	Yes				10-Mar-2008	Ephemerella	I	St 12, E. dorothea		Stroud Water Research Center	Subsample size 1/16
SWRCD	SWRCB128-08	08-SWRC-0868	08-SWRC-0868	08-SWRC-0868	657[0n]	2	2	Yes				10-Mar-2008	Ephemerella	I	St 11		Stroud Water Research Center	Subsample size 1/16
SWRCD	SWRCB037-08	08-SWRC-0745	08-SWRC-0745	08-SWRC-0745	657[0n]	2	2	Yes				10-Mar-2008	Ephemerella	I	St 11, E. invaria		Stroud Water Research Center	Subsample size 1/16
SWRCD	SWRCB580-08	08-SWRC-1320	08-SWRC-1320	08-SWRC-1320	657[0n]	2	1	Yes				10-Mar-2008	Ephemerella	I	St 12, E. dorothea		Stroud Water Research Center	Subsample size 1/16
SWRCD	SWRCB576-08	08-SWRC-1316	08-SWRC-1316	08-SWRC-1316	657[0n]	2	1	Yes				10-Mar-2008	Ephemerella	I	St 12, E. dorothea		Stroud Water Research Center	Subsample size 1/16
SWRCD	SWRCB203-08	08-SWRC-0943	08-SWRC-0943	08-SWRC-0943	657[0n]	2	2	Yes				10-Mar-2008	Ephemerella	I	St 11		Stroud Water Research Center	Subsample size 1/16
SWRCD	SWRCB205-08	08-SWRC-0945	08-SWRC-0945	08-SWRC-0945	657[1n]	2	2	Yes				10-Mar-2008	Ephemerella	I	St 11		Stroud Water Research Center	Subsample size 1/16
SWRCD	SWRCB442-08	08-SWRC-1182	08-SWRC-1182	08-SWRC-1182	657[0n]	2	1	Yes				10-Mar-2008	Ephemerella	I	St 11, E. invaria		Stroud Water Research Center	Subsample size 1/8
SWRCD	SWRCB215-08	08-SWRC-0955	08-SWRC-0955	08-SWRC-0955	657[0n]	2	2	Yes				10-Mar-2008	Ephemerella	I	St 11		Stroud Water Research Center	Subsample size 1/16
SWRCD	SWRCB216-08	08-SWRC-0956	08-SWRC-0956	08-SWRC-0956	657[0n]	2	2	Yes				10-Mar-2008	Ephemerella	I	St 11		Stroud Water Research Center	Subsample size 1/16
SWRCD	SWRCB213-08	08-SWRC-0953	08-SWRC-0953	08-SWRC-0953	657[0n]	2	2	Yes				10-Mar-2008	Ephemerella	I	St 11		Stroud Water Research Center	Subsample size 1/16
SWRCD	SWRCB209-08	08-SWRC-0949	08-SWRC-0949	08-SWRC-0949	657[0n]	2	2	Yes				10-Mar-2008	Ephemerella	I	St 11		Stroud Water Research Center	Subsample size 1/16
SWRCD	SWRCB206-08	08-SWRC-0946	08-SWRC-0946	08-SWRC-0946	657[0n]	2	2	Yes				10-Mar-2008	Ephemerella	I	St 11		Stroud Water Research Center	Subsample size 1/16
SWRCD	SWRCB207-08	08-SWRC-0947	08-SWRC-0947	08-SWRC-0947	657[0n]	2	2	Yes				10-Mar-2008	Ephemerella	I	St 11		Stroud Water Research Center	Subsample size 1/16
SWRCD	SWRCB581-08	08-SWRC-1321	08-SWRC-1321	08-SWRC-1321	657[0n]	2	1	Yes				10-Mar-2008	Ephemerella	I	St 12		Stroud Water Research Center	Subsample size 1/16
SWRCD	SWRCB235-08	08-SWRC-0975	08-SWRC-0975	08-SWRC-0975	657[0n]	2	2	Yes				10-Mar-2008	Ephemerella	I	St 11		Stroud Water Research Center	Subsample size 1/16
SWRCD	SWRCB585-08	08-SWRC-1325	08-SWRC-1325	08-SWRC-1325	657[0n]	2	1	Yes				10-Mar-2008	Ephemerella	I	St 12		Stroud Water Research Center	Subsample size 1/16
SWRCD	SWRCB582-08	08-SWRC-1322	08-SWRC-1322	08-SWRC-1322	657[0n]	2	1	Yes				10-Mar-2008	Ephemerella	I	St 12, E. dorothea		Stroud Water Research Center	Subsample size 1/16
SWRCD	SWRCB913-08	08-SWRC-1653	08-SWRC-1653	08-SWRC-1653	657[0n]	2	1	Yes				10-Mar-2008	Ephemerella	I	St 12		Stroud Water Research Center	Subsample size 1/16
SWRCD	SWRCB587-08	08-SWRC-1327	08-SWRC-1327	08-SWRC-1327	657[0n]	2	1	Yes				10-Mar-2008	Ephemerella	I	St 12		Stroud Water Research Center	Subsample size 1/16
SWRCD	SWRCB702-08	08-SWRC-1442	08-SWRC-1442	08-SWRC-1442	657[0n]	2	1	Yes				10-Mar-2008	Ephemerella	I	St 12		Stroud Water Research Center	Subsample size 1/16
SWRCD	SWRCB578-08	08-SWRC-1318	08-SWRC-1318	08-SWRC-1318	657[0n]	2	1	Yes				10-Mar-2008	Ephemerella	I	St 12, E. dorothea		Stroud Water Research Center	Subsample size 1/16
SWRCD	SWRCB577-08	08-SWRC-1317	08-SWRC-1317	08-SWRC-1317	657[0n]	2	1	Yes				10-Mar-2008	Ephemerella	I	St 12, E. dorothea		Stroud Water Research Center	Subsample size 1/16
SWRCD	SWRCB035-08	08-SWRC-0743	08-SWRC-0743	08-SWRC-0743	657[0n]	2	2	Yes				10-Mar-2008	Ephemerella	I	St 11, E. invaria		Stroud Water Research Center	Subsample size 1/16
SWRCD	SWRCB912-08	08-SWRC-1652	08-SWRC-1652	08-SWRC-1652	657[0n]	2	1	Yes				10-Mar-2008	Ephemerella	I	St 12		Stroud Water Research Center	Subsample size 1/16
SWRCD	SWRCB212-08	08-SWRC-0952	08-SWRC-0952	08-SWRC-0952	657[0n]	2	2	Yes				10-Mar-2008	Ephemerella	I	St 11		Stroud Water Research Center	Subsample size 1/16
SWRCD	SWRCB905-08	08-SWRC-1645	08-SWRC-1645	08-SWRC-1645	657[0n]	2	1	Yes				10-Mar-2008	Ephemerella	I	St 12, E. dorothea		Stroud Water Research Center	Subsample size 1/16
ONMAY	ONMAY020-08	08ONMAY-0020	08ONMAY-0020		658[0n]	2	1	Yes				16-Jun-2008	Ephemerella aurivillii		Grey County		Biodiversity Institute of Ontario	Grey County|night UV trap, ETOH
NYMAY	NYMAY061-07	LJNY-061	LJNY-061		658[0n]	2	0	Yes				16-May-2007	Ephemerella aurivillii	A	male		Indiana University	reared
NYMAY	NYMAY001-07	LJNY-001	LJNY-001		658[0n]	2	0	Yes				16-May-2007	Ephemerella aurivillii	A	female		Indiana University	reared
NYMAY	NYMAY063-07	LJNY-063	LJNY-063		658[0n]	2	0	Yes				16-May-2007	Ephemerella aurivillii	A	female		Indiana University	reared
ONMAY	ONMAY072-08	08ONMAY-0072	08ONMAY-0072		619[0n]	2	1	Yes				16-Jun-2008	Ephemerella aurivillii		Grey County		Biodiversity Institute of Ontario	Grey County|free-hand sampling
NYMAY	NYMAY062-07	LJNY-062	LJNY-062		658[0n]	2	0	Yes				16-May-2007	Ephemerella aurivillii	A	female		Indiana University	reared
HIEPH	HIEPT067-10	HIEPT-1005	HIEPT-1005		658[0n]	2	1	Yes				01-Jun-2009	Ephemerella catawba	I			National Museum of Natural History, Smithsonian Institution
SMMAY	SMMAY130-07	07GSM-5961	07GSM-5961		658[0n]	2	0	Yes				17-May-2007	Ephemerella catawba	I	larva		Indiana University	whole specimen
SMMAY	SMMAY131-07	07GSM-5962	07GSM-5962		658[0n]	2	0	Yes				17-May-2007	Ephemerella catawba	I	larva		Indiana University	whole specimen
LJGSM	LJGSM054-10	09LJGSM-054	09LJGSM-054		658[0n]	2	1	Yes				23-Jul-2009	Ephemerella catawba	A			Biodiversity Institute of Ontario	blacklight sheet|LastID:Ephemeroptera
HIEPH	HIMXD005-10	10HIMXD-0005	10HIMXD-0005		658[0n]	2	1	Yes				03-Jun-2009	Ephemerella catawba	I			Biodiversity Institute of Ontario	::taxonomy:updated based on NJ tree; Original ID= Teloganopsis deficiens::endTaxonomy:
HIEPH	HIEPT066-10	HIEPT-1004	HIEPT-1004		605[0n]	2	1	Yes				01-Jun-2009	Ephemerella catawba	I			National Museum of Natural History, Smithsonian Institution
SMMAY	SMMAY162-07	07GSM-5993	07GSM-5993		658[0n]	2	0	Yes				18-May-2007	Ephemerella catawba	I	larva		Indiana University	whole specimen
HIEPH	HIEPT068-10	HIEPT-1006	HIEPT-1006		658[0n]	2	1	Yes				01-Jun-2009	Ephemerella catawba	I			National Museum of Natural History, Smithsonian Institution
SWRCD	SWRCB470-08	08-SWRC-1210	08-SWRC-1210	08-SWRC-1210	657[0n]	2	1	Yes				10-Mar-2008	Ephemerella dorothea	I	St 11		Stroud Water Research Center	Subsample size 1/8
SWRCD	SWRCB714-08	08-SWRC-1454	08-SWRC-1454	08-SWRC-1454	657[0n]	2	1	Yes				10-Mar-2008	Ephemerella dorothea	I	St 12		Stroud Water Research Center	Subsample size 1/16
CPMAY	CPMAY113-10	09CPMAY-113	9		658[0n]	2	1	Yes				13-Jul-2009	Ephemerella dorothea				Biodiversity Institute of Ontario	LastID: Ephemerellidae
SWRCD	SWRCB471-08	08-SWRC-1211	08-SWRC-1211	08-SWRC-1211	657[0n]	2	1	Yes				10-Mar-2008	Ephemerella dorothea	I	St 11		Stroud Water Research Center	Subsample size 1/8
SWRCD	SWRCB713-08	08-SWRC-1453	08-SWRC-1453	08-SWRC-1453	657[0n]	2	1	Yes				10-Mar-2008	Ephemerella dorothea	I	St 12		Stroud Water Research Center	Subsample size 1/16
SWRCD	SWRCB263-08	08-SWRC-1003	08-SWRC-1003	08-SWRC-1003	657[0n]	2	2	Yes				10-Mar-2008	Ephemerella dorothea	I	St 11		Stroud Water Research Center	Subsample size 1/16
HIEPH	HIMXD164-10	10HIMXD-0164	10HIMXD-0164		658[0n]	2	1	Yes				03-May-2010	Ephemerella dorothea	I			Biodiversity Institute of Ontario	::taxonomy:updated based on NJ tree; Original ID= Ephemerella sp.::endTaxonomy:
SWRCD	SWRCB259-08	08-SWRC-0999	08-SWRC-0999	08-SWRC-0999	657[0n]	2	2	Yes				10-Mar-2008	Ephemerella dorothea	I	St 11		Stroud Water Research Center	Subsample size 1/16
SWRCD	SWRCB464-08	08-SWRC-1204	08-SWRC-1204	08-SWRC-1204	657[0n]	2	1	Yes				10-Mar-2008	Ephemerella dorothea	I	St 11		Stroud Water Research Center	Subsample size 1/8
SWRCD	SWRCB721-08	08-SWRC-1461	08-SWRC-1461	08-SWRC-1461	657[0n]	2	1	Yes				10-Mar-2008	Ephemerella dorothea	I	St 12		Stroud Water Research Center	Subsample size 1/16
SWRCD	SWRCB258-08	08-SWRC-0998	08-SWRC-0998	08-SWRC-0998	657[0n]	2	2	Yes				10-Mar-2008	Ephemerella dorothea	I	St 11		Stroud Water Research Center	Subsample size 1/16
SWRCD	SWRCB466-08	08-SWRC-1206	08-SWRC-1206	08-SWRC-1206	657[0n]	2	1	Yes				10-Mar-2008	Ephemerella dorothea	I	St 11		Stroud Water Research Center	Subsample size 1/8
SWRCD	SWRCB462-08	08-SWRC-1202	08-SWRC-1202	08-SWRC-1202	657[0n]	2	1	Yes				10-Mar-2008	Ephemerella dorothea	I	St 11		Stroud Water Research Center	Subsample size 1/8
SWRCD	SWRCB715-08	08-SWRC-1455	08-SWRC-1455	08-SWRC-1455	657[0n]	2	1	Yes				10-Mar-2008	Ephemerella dorothea	I	St 12		Stroud Water Research Center	Subsample size 1/16
SWRCD	SWRCB463-08	08-SWRC-1203	08-SWRC-1203	08-SWRC-1203	657[0n]	2	1	Yes				10-Mar-2008	Ephemerella dorothea	I	St 11		Stroud Water Research Center	Subsample size 1/8
SWRCD	SWRCB467-08	08-SWRC-1207	08-SWRC-1207	08-SWRC-1207	657[0n]	2	1	Yes				10-Mar-2008	Ephemerella dorothea	I	St 11		Stroud Water Research Center	Subsample size 1/8
SWRCD	SWRCB704-08	08-SWRC-1444	08-SWRC-1444	08-SWRC-1444	657[0n]	2	1	Yes				10-Mar-2008	Ephemerella dorothea	I	St 12		Stroud Water Research Center	Subsample size 1/16
CPMAY	CPMAY114-10	09CPMAY-114	9		658[0n]	2	1	Yes				13-Jul-2009	Ephemerella dorothea				Biodiversity Institute of Ontario	LastID: Ephemerellidae
SWRCD	SWRCB469-08	08-SWRC-1209	08-SWRC-1209	08-SWRC-1209	657[0n]	2	1	Yes				10-Mar-2008	Ephemerella dorothea	I	St 11		Stroud Water Research Center	Subsample size 1/8
SWRCD	SWRCB038-08	08-SWRC-0746	08-SWRC-0746	08-SWRC-0746	657[0n]	2	2	Yes				10-Mar-2008	Ephemerella dorothea	I	St 11		Stroud Water Research Center	Subsample size 1/16
SWRCD	SWRCB039-08	08-SWRC-0747	08-SWRC-0747	08-SWRC-0747	657[0n]	2	2	Yes				10-Mar-2008	Ephemerella dorothea	I	St 11		Stroud Water Research Center	Subsample size 1/16
SWRCD	SWRCB044-08	08-SWRC-0752	08-SWRC-0752	08-SWRC-0752	657[0n]	2	2	Yes				10-Mar-2008	Ephemerella dorothea	I	St 11		Stroud Water Research Center	Subsample size 1/16
SWRCD	SWRCB706-08	08-SWRC-1446	08-SWRC-1446	08-SWRC-1446	657[0n]	2	1	Yes				10-Mar-2008	Ephemerella dorothea	I	St 12		Stroud Water Research Center	Subsample size 1/16
SWRCD	SWRCB707-08	08-SWRC-1447	08-SWRC-1447	08-SWRC-1447	657[0n]	2	1	Yes				10-Mar-2008	Ephemerella dorothea	I	St 12		Stroud Water Research Center	Subsample size 1/16
SWRCD	SWRCB274-08	08-SWRC-1014	08-SWRC-1014	08-SWRC-1014	657[0n]	2	2	Yes				10-Mar-2008	Ephemerella dorothea	I	St 11		Stroud Water Research Center	Subsample size 1/16
SWRCD	SWRCB264-08	08-SWRC-1004	08-SWRC-1004	08-SWRC-1004	657[0n]	2	2	Yes				10-Mar-2008	Ephemerella dorothea	I	St 11		Stroud Water Research Center	Subsample size 1/16
SWRCD	SWRCB047-08	08-SWRC-0787	08-SWRC-0787	08-SWRC-0787	657[0n]	2	2	Yes				10-Mar-2008	Ephemerella dorothea	I	St 11		Stroud Water Research Center	Subsample size 1/16
SWRCD	SWRCB046-08	08-SWRC-0786	08-SWRC-0786	08-SWRC-0786	657[0n]	2	2	Yes				10-Mar-2008	Ephemerella dorothea	I	St 11		Stroud Water Research Center	Subsample size 1/16
SWRCD	SWRCB705-08	08-SWRC-1445	08-SWRC-1445	08-SWRC-1445	657[0n]	2	1	Yes				10-Mar-2008	Ephemerella dorothea	I	St 12		Stroud Water Research Center	Subsample size 1/16
HIEPH	HIMXD163-10	10HIMXD-0163	10HIMXD-0163		658[0n]	2	1	Yes				03-May-2010	Ephemerella dorothea	I			Biodiversity Institute of Ontario	::taxonomy:updated based on NJ tree; Original ID= Ephemerella sp.::endTaxonomy:
SWRCD	SWRCB710-08	08-SWRC-1450	08-SWRC-1450	08-SWRC-1450	657[0n]	2	1	Yes				10-Mar-2008	Ephemerella dorothea	I	St 12		Stroud Water Research Center	Subsample size 1/16
SWRCD	SWRCB040-08	08-SWRC-0748	08-SWRC-0748	08-SWRC-0748	657[0n]	2	2	Yes				10-Mar-2008	Ephemerella dorothea	I	St 11		Stroud Water Research Center	Subsample size 1/16
LJMAY	LJMAY054-09	09LJ54	09LJ54		658[0n]	2	0	Yes				08-Jun-2005	Ephemerella dorothea	A			Stroud Water Research Center	LastID: Ephemerella
HIEPH	HIMXD175-10	10HIMXD-0175	10HIMXD-0175		658[0n]	2	1	Yes				03-May-2010	Ephemerella dorothea	I			Biodiversity Institute of Ontario	::taxonomy:updated based on NJ tree; Original ID= Ephemerella sp.::endTaxonomy:
SWRCD	SWRCB712-08	08-SWRC-1452	08-SWRC-1452	08-SWRC-1452	657[0n]	2	1	Yes				10-Mar-2008	Ephemerella dorothea	I	St 12		Stroud Water Research Center	Subsample size 1/16
SWRCD	SWRCB042-08	08-SWRC-0750	08-SWRC-0750	08-SWRC-0750	657[0n]	2	2	Yes				10-Mar-2008	Ephemerella dorothea	I	St 11		Stroud Water Research Center	Subsample size 1/16
SWRCD	SWRCB724-08	08-SWRC-1464	08-SWRC-1464	08-SWRC-1464	657[0n]	2	1	Yes				10-Mar-2008	Ephemerella dorothea	I	St 12		Stroud Water Research Center	Subsample size 1/16
SWRCD	SWRCB461-08	08-SWRC-1201	08-SWRC-1201	08-SWRC-1201	657[0n]	2	1	Yes				10-Mar-2008	Ephemerella dorothea	I	St 11		Stroud Water Research Center	Subsample size 1/8
SWRCD	SWRCB711-08	08-SWRC-1451	08-SWRC-1451	08-SWRC-1451	657[0n]	2	1	Yes				10-Mar-2008	Ephemerella dorothea	I	St 12		Stroud Water Research Center	Subsample size 1/16
SWRCD	SWRCB728-08	08-SWRC-1468	08-SWRC-1468	08-SWRC-1468	657[0n]	2	1	Yes				10-Mar-2008	Ephemerella dorothea	I	St 12		Stroud Water Research Center	Subsample size 1/16
SWRCD	SWRCB242-08	08-SWRC-0982	08-SWRC-0982	08-SWRC-0982	657[0n]	2	2	Yes				10-Mar-2008	Ephemerella dorothea	I	St 11		Stroud Water Research Center	Subsample size 1/16
SWRCD	SWRCB455-08	08-SWRC-1195	08-SWRC-1195	08-SWRC-1195	657[0n]	2	1	Yes				10-Mar-2008	Ephemerella dorothea	I	St 11		Stroud Water Research Center	Subsample size 1/8
SWRCD	SWRCB052-08	08-SWRC-0792	08-SWRC-0792	08-SWRC-0792	657[0n]	2	2	Yes				10-Mar-2008	Ephemerella dorothea	I	St 11		Stroud Water Research Center	Subsample size 1/16
SWRCD	SWRCB051-08	08-SWRC-0791	08-SWRC-0791	08-SWRC-0791	657[0n]	2	2	Yes				10-Mar-2008	Ephemerella dorothea	I	St 11		Stroud Water Research Center	Subsample size 1/16
SWRCD	SWRCB050-08	08-SWRC-0790	08-SWRC-0790	08-SWRC-0790	657[0n]	2	2	Yes				10-Mar-2008	Ephemerella dorothea	I	St 11		Stroud Water Research Center	Subsample size 1/16
SWRCD	SWRCB717-08	08-SWRC-1457	08-SWRC-1457	08-SWRC-1457	657[0n]	2	1	Yes				10-Mar-2008	Ephemerella dorothea	I	St 12		Stroud Water Research Center	Subsample size 1/16
SWRCD	SWRCB931-08	08-SWRC-1671	08-SWRC-1671	08-SWRC-1671	657[0n]	2	1	Yes				10-Mar-2008	Ephemerella dorothea	I	St 12		Stroud Water Research Center	Subsample size 1/16
SWRCD	SWRCB441-08	08-SWRC-1181	08-SWRC-1181	08-SWRC-1181	657[0n]	2	1	Yes				10-Mar-2008	Ephemerella dorothea	I	St 11		Stroud Water Research Center	Subsample size 1/8
SWRCD	SWRCB054-08	08-SWRC-0794	08-SWRC-0794	08-SWRC-0794	657[1n]	2	2	Yes				10-Mar-2008	Ephemerella dorothea	I	St 11		Stroud Water Research Center	Subsample size 1/16
SWRCD	SWRCB053-08	08-SWRC-0793	08-SWRC-0793	08-SWRC-0793	657[0n]	2	2	Yes				10-Mar-2008	Ephemerella dorothea	I	St 11		Stroud Water Research Center	Subsample size 1/16
LJMAY	LJMAY055-09	09LJ55	09LJ55		658[0n]	2	0	Yes				21-Jun-2005	Ephemerella dorothea	A			Stroud Water Research Center	LastID: Ephemerella
HIEPH	HIMXD177-10	10HIMXD-0177	10HIMXD-0177		513[0n]	2	1	Yes				03-May-2010	Ephemerella dorothea	I			Biodiversity Institute of Ontario	::taxonomy:updated based on NJ tree; Original ID= Ephemerella sp.::endTaxonomy:
HIEPH	HIMXD176-10	10HIMXD-0176	10HIMXD-0176		658[0n]	2	1	Yes				03-May-2010	Ephemerella dorothea	I			Biodiversity Institute of Ontario	::taxonomy:updated based on NJ tree; Original ID= Ephemerella sp.::endTaxonomy:
SWRCD	SWRCB446-08	08-SWRC-1186	08-SWRC-1186	08-SWRC-1186	657[0n]	2	1	Yes				10-Mar-2008	Ephemerella dorothea	I	St 11		Stroud Water Research Center	Subsample size 1/8
SWRCD	SWRCB444-08	08-SWRC-1184	08-SWRC-1184	08-SWRC-1184	657[0n]	2	1	Yes				10-Mar-2008	Ephemerella dorothea	I	St 11		Stroud Water Research Center	Subsample size 1/8
LJMAY	LJMAY052-09	09LJ52	09LJ52		658[0n]	2	0	Yes				03-Jun-2005	Ephemerella dorothea	A			Stroud Water Research Center	LastID: Ephemerella
SWRCD	SWRCB049-08	08-SWRC-0789	08-SWRC-0789	08-SWRC-0789	657[0n]	2	2	Yes				10-Mar-2008	Ephemerella dorothea	I	St 11		Stroud Water Research Center	Subsample size 1/16
SWRCD	SWRCB447-08	08-SWRC-1187	08-SWRC-1187	08-SWRC-1187	657[0n]	2	1	Yes				10-Mar-2008	Ephemerella dorothea	I	St 11		Stroud Water Research Center	Subsample size 1/8
SWRCD	SWRCB448-08	08-SWRC-1188	08-SWRC-1188	08-SWRC-1188	657[0n]	2	1	Yes				10-Mar-2008	Ephemerella dorothea	I	St 11		Stroud Water Research Center	Subsample size 1/8
SWRCD	SWRCB451-08	08-SWRC-1191	08-SWRC-1191	08-SWRC-1191	657[0n]	2	1	Yes				10-Mar-2008	Ephemerella dorothea	I	St 11		Stroud Water Research Center	Subsample size 1/8
SWRCD	SWRCB450-08	08-SWRC-1190	08-SWRC-1190	08-SWRC-1190	657[0n]	2	1	Yes				10-Mar-2008	Ephemerella dorothea	I	St 11		Stroud Water Research Center	Subsample size 1/8
SWRCD	SWRCB449-08	08-SWRC-1189	08-SWRC-1189	08-SWRC-1189	657[0n]	2	1	Yes				10-Mar-2008	Ephemerella dorothea	I	St 11		Stroud Water Research Center	Subsample size 1/8
SWRCD	SWRCB279-08	08-SWRC-1019	08-SWRC-1019	08-SWRC-1019	657[0n]	2	2	Yes				10-Mar-2008	Ephemerella dorothea	I	St 11		Stroud Water Research Center	Subsample size 1/16
SWRCD	SWRCB277-08	08-SWRC-1017	08-SWRC-1017	08-SWRC-1017	602[0n]	2	2	Yes				10-Mar-2008	Ephemerella dorothea	I	St 11		Stroud Water Research Center	Subsample size 1/16
SWRCD	SWRCB241-08	08-SWRC-0981	08-SWRC-0981	08-SWRC-0981	657[0n]	2	2	Yes				10-Mar-2008	Ephemerella dorothea	I	St 11		Stroud Water Research Center	Subsample size 1/16
SWRCD	SWRCB261-08	08-SWRC-1001	08-SWRC-1001	08-SWRC-1001	657[1n]	2	2	Yes				10-Mar-2008	Ephemerella dorothea	I	St 11		Stroud Water Research Center	Subsample size 1/16
SWRCD	SWRCB700-08	08-SWRC-1440	08-SWRC-1440	08-SWRC-1440	657[0n]	2	1	Yes				10-Mar-2008	Ephemerella dorothea	I	St 12		Stroud Water Research Center	Subsample size 1/16
SWRCD	SWRCB237-08	08-SWRC-0977	08-SWRC-0977	08-SWRC-0977	657[0n]	2	2	Yes				10-Mar-2008	Ephemerella dorothea	I	St 11		Stroud Water Research Center	Subsample size 1/16
SWRCD	SWRCB048-08	08-SWRC-0788	08-SWRC-0788	08-SWRC-0788	657[0n]	2	2	Yes				10-Mar-2008	Ephemerella dorothea	I	St 11		Stroud Water Research Center	Subsample size 1/16
SWRCD	SWRCB457-08	08-SWRC-1197	08-SWRC-1197	08-SWRC-1197	657[0n]	2	1	Yes				10-Mar-2008	Ephemerella dorothea	I	St 11		Stroud Water Research Center	Subsample size 1/8
SWRCD	SWRCB716-08	08-SWRC-1456	08-SWRC-1456	08-SWRC-1456	657[0n]	2	1	Yes				10-Mar-2008	Ephemerella dorothea	I	St 12		Stroud Water Research Center	Subsample size 1/16
SWRCD	SWRCB456-08	08-SWRC-1196	08-SWRC-1196	08-SWRC-1196	657[0n]	2	1	Yes				10-Mar-2008	Ephemerella dorothea	I	St 11		Stroud Water Research Center	Subsample size 1/8
SWRCD	SWRCB458-08	08-SWRC-1198	08-SWRC-1198	08-SWRC-1198	657[0n]	2	1	Yes				10-Mar-2008	Ephemerella dorothea	I	St 11		Stroud Water Research Center	Subsample size 1/8
SWRCD	SWRCB064-08	08-SWRC-0804	08-SWRC-0804	08-SWRC-0804	657[0n]	2	2	Yes				10-Mar-2008	Ephemerella dorothea	I	St 11		Stroud Water Research Center	Subsample size 1/16
HIEPH	HIMXD161-10	10HIMXD-0161	10HIMXD-0161		658[0n]	2	1	Yes				03-May-2010	Ephemerella dorothea	I			Biodiversity Institute of Ontario	::taxonomy:updated based on NJ tree; Original ID= Ephemerella sp.::endTaxonomy:
SWRCD	SWRCB933-08	08-SWRC-1673	08-SWRC-1673	08-SWRC-1673	657[0n]	2	1	Yes				10-Mar-2008	Ephemerella dorothea	I	St 12		Stroud Water Research Center	Subsample size 1/16
SWRCD	SWRCB060-08	08-SWRC-0800	08-SWRC-0800	08-SWRC-0800	657[0n]	2	2	Yes				10-Mar-2008	Ephemerella dorothea	I	St 11		Stroud Water Research Center	Subsample size 1/16
SWRCD	SWRCB059-08	08-SWRC-0799	08-SWRC-0799	08-SWRC-0799	657[0n]	2	2	Yes				10-Mar-2008	Ephemerella dorothea	I	St 11		Stroud Water Research Center	Subsample size 1/16
SWRCD	SWRCB057-08	08-SWRC-0797	08-SWRC-0797	08-SWRC-0797	657[0n]	2	2	Yes				10-Mar-2008	Ephemerella dorothea	I	St 11		Stroud Water Research Center	Subsample size 1/16
SWRCD	SWRCB276-08	08-SWRC-1016	08-SWRC-1016	08-SWRC-1016	657[0n]	2	2	Yes				10-Mar-2008	Ephemerella dorothea	I	St 11		Stroud Water Research Center	Subsample size 1/16
LJMAY	LJMAY050-09	09LJ50	09LJ50		658[0n]	2	0	Yes				29-May-2005	Ephemerella dorothea	A			Stroud Water Research Center	LastID: Ephemerella
SWRCD	SWRCB063-08	08-SWRC-0803	08-SWRC-0803	08-SWRC-0803	657[0n]	2	2	Yes				10-Mar-2008	Ephemerella dorothea	I	St 11		Stroud Water Research Center	Subsample size 1/16
SWRCD	SWRCB936-08	08-SWRC-1676	08-SWRC-1676	08-SWRC-1676	657[0n]	2	1	Yes				10-Mar-2008	Ephemerella dorothea	I	St 12		Stroud Water Research Center	Subsample size 1/16
SWRCD	SWRCB935-08	08-SWRC-1675	08-SWRC-1675	08-SWRC-1675	657[0n]	2	1	Yes				10-Mar-2008	Ephemerella dorothea	I	St 12		Stroud Water Research Center	Subsample size 1/16
SWRCD	SWRCB465-08	08-SWRC-1205	08-SWRC-1205	08-SWRC-1205	657[0n]	2	1	Yes				10-Mar-2008	Ephemerella dorothea	I	St 11		Stroud Water Research Center	Subsample size 1/8
SWRCD	SWRCB703-08	08-SWRC-1443	08-SWRC-1443	08-SWRC-1443	657[0n]	2	1	Yes				10-Mar-2008	Ephemerella dorothea	I	St 12		Stroud Water Research Center	Subsample size 1/16
SWRCD	SWRCB928-08	08-SWRC-1668	08-SWRC-1668	08-SWRC-1668	657[0n]	2	1	Yes				10-Mar-2008	Ephemerella dorothea	I	St 12		Stroud Water Research Center	Subsample size 1/16
SWRCD	SWRCB572-08	08-SWRC-1312	08-SWRC-1312	08-SWRC-1312	657[0n]	2	1	Yes				10-Mar-2008	Ephemerella dorothea	I	St 12		Stroud Water Research Center	Subsample size 1/16
SWRCD	SWRCB243-08	08-SWRC-0983	08-SWRC-0983	08-SWRC-0983	657[0n]	2	2	Yes				10-Mar-2008	Ephemerella dorothea	I	St 11		Stroud Water Research Center	Subsample size 1/16
SWRCD	SWRCB244-08	08-SWRC-0984	08-SWRC-0984	08-SWRC-0984	657[0n]	2	2	Yes				10-Mar-2008	Ephemerella dorothea	I	St 11		Stroud Water Research Center	Subsample size 1/16
SWRCD	SWRCB927-08	08-SWRC-1667	08-SWRC-1667	08-SWRC-1667	657[0n]	2	1	Yes				10-Mar-2008	Ephemerella dorothea	I	St 12		Stroud Water Research Center	Subsample size 1/16
SWRCD	SWRCB926-08	08-SWRC-1666	08-SWRC-1666	08-SWRC-1666	657[0n]	2	1	Yes				10-Mar-2008	Ephemerella dorothea	I	St 12		Stroud Water Research Center	Subsample size 1/16
SWRCD	SWRCB922-08	08-SWRC-1662	08-SWRC-1662	08-SWRC-1662	657[0n]	2	1	Yes				10-Mar-2008	Ephemerella dorothea	I	St 12		Stroud Water Research Center	Subsample size 1/16
SWRCD	SWRCB914-08	08-SWRC-1654	08-SWRC-1654	08-SWRC-1654	657[0n]	2	1	Yes				10-Mar-2008	Ephemerella dorothea	I	St 12		Stroud Water Research Center	Subsample size 1/16
SWRCD	SWRCB925-08	08-SWRC-1665	08-SWRC-1665	08-SWRC-1665	657[0n]	2	1	Yes				10-Mar-2008	Ephemerella dorothea	I	St 12		Stroud Water Research Center	Subsample size 1/16
SWRCD	SWRCB245-08	08-SWRC-0985	08-SWRC-0985	08-SWRC-0985	657[0n]	2	2	Yes				10-Mar-2008	Ephemerella dorothea	I	St 11		Stroud Water Research Center	Subsample size 1/16
SWRCD	SWRCB246-08	08-SWRC-0986	08-SWRC-0986	08-SWRC-0986	657[0n]	2	2	Yes				10-Mar-2008	Ephemerella dorothea	I	St 11		Stroud Water Research Center	Subsample size 1/16
CPMAY	CPMAY061-10	09CPMAY-061	3		658[0n]	2	1	Yes				13-Jul-2009	Ephemerella dorothea				Biodiversity Institute of Ontario	light trap|LastID:Ephemerellidae
SWRCD	SWRCB249-08	08-SWRC-0989	08-SWRC-0989	08-SWRC-0989	657[0n]	2	2	Yes				10-Mar-2008	Ephemerella dorothea	I	St 11		Stroud Water Research Center	Subsample size 1/16
SWRCD	SWRCB285-08	08-SWRC-1025	08-SWRC-1025	08-SWRC-1025	657[0n]	2	2	Yes				10-Mar-2008	Ephemerella dorothea	I	St 11		Stroud Water Research Center	Subsample size 1/16
SWRCD	SWRCB281-08	08-SWRC-1021	08-SWRC-1021	08-SWRC-1021	657[0n]	2	2	Yes				10-Mar-2008	Ephemerella dorothea	I	St 11		Stroud Water Research Center	Subsample size 1/16
SWRCD	SWRCB282-08	08-SWRC-1022	08-SWRC-1022	08-SWRC-1022	657[0n]	2	2	Yes				10-Mar-2008	Ephemerella dorothea	I	St 11		Stroud Water Research Center	Subsample size 1/16
SWRCD	SWRCB484-08	08-SWRC-1224	08-SWRC-1224	08-SWRC-1224	657[0n]	2	1	Yes				10-Mar-2008	Ephemerella dorothea	I	St 11		Stroud Water Research Center	Subsample size 1/8
SWRCD	SWRCB248-08	08-SWRC-0988	08-SWRC-0988	08-SWRC-0988	657[0n]	2	2	Yes				10-Mar-2008	Ephemerella dorothea	I	St 11		Stroud Water Research Center	Subsample size 1/16
SWRCD	SWRCB284-08	08-SWRC-1024	08-SWRC-1024	08-SWRC-1024	657[0n]	2	2	Yes				10-Mar-2008	Ephemerella dorothea	I	St 11		Stroud Water Research Center	Subsample size 1/16
SWRCD	SWRCB911-08	08-SWRC-1651	08-SWRC-1651	08-SWRC-1651	657[0n]	2	1	Yes				10-Mar-2008	Ephemerella dorothea	I	St 12		Stroud Water Research Center	Subsample size 1/16
HIEPH	HIMXD173-10	10HIMXD-0173	10HIMXD-0173		655[0n]	2	1	Yes				03-May-2010	Ephemerella dorothea	I			Biodiversity Institute of Ontario	::taxonomy:updated based on NJ tree; Original ID= Ephemerella sp.::endTaxonomy:
HIEPH	HIMXD167-10	10HIMXD-0167	10HIMXD-0167		658[0n]	2	1	Yes				03-May-2010	Ephemerella dorothea	I			Biodiversity Institute of Ontario	::taxonomy:updated based on NJ tree; Original ID= Ephemerella sp.::endTaxonomy:
HIEPH	HIMXD166-10	10HIMXD-0166	10HIMXD-0166		658[0n]	2	1	Yes				03-May-2010	Ephemerella dorothea	I			Biodiversity Institute of Ontario	::taxonomy:updated based on NJ tree; Original ID= Ephemerella sp.::endTaxonomy:
HIEPH	HIMXD165-10	10HIMXD-0165	10HIMXD-0165		658[0n]	2	1	Yes				03-May-2010	Ephemerella dorothea	I			Biodiversity Institute of Ontario	::taxonomy:updated based on NJ tree; Original ID= Ephemerella sp.::endTaxonomy:
SWRCD	SWRCB916-08	08-SWRC-1656	08-SWRC-1656	08-SWRC-1656	657[0n]	2	1	Yes				10-Mar-2008	Ephemerella dorothea	I	St 12		Stroud Water Research Center	Subsample size 1/16
HIEPH	HIMXD168-10	10HIMXD-0168	10HIMXD-0168		658[0n]	2	1	Yes				03-May-2010	Ephemerella dorothea	I			Biodiversity Institute of Ontario	::taxonomy:updated based on NJ tree; Original ID= Ephemerella sp.::endTaxonomy:
SBEP	SBEP023-03	185_UC_WV			630[0n]	0	0	No					Ephemerella dorothea
SWRCD	SWRCB266-08	08-SWRC-1006	08-SWRC-1006	08-SWRC-1006	657[0n]	2	2	Yes				10-Mar-2008	Ephemerella dorothea	I	St 11		Stroud Water Research Center	Subsample size 1/16
SWRCD	SWRCB265-08	08-SWRC-1005	08-SWRC-1005	08-SWRC-1005	657[0n]	2	2	Yes				10-Mar-2008	Ephemerella dorothea	I	St 11		Stroud Water Research Center	Subsample size 1/16
HIEPH	HIEPT065-10	HIEPT-1003	HIEPT-1003		658[0n]	2	1	Yes				08-Jun-2009	Ephemerella dorothea	I			National Museum of Natural History, Smithsonian Institution	::taxonomy:updated based on NJ tree; Original ID= Ephemerella excrucians::endTaxonomy:
HIEPH	HIMXD171-10	10HIMXD-0171	10HIMXD-0171		658[0n]	2	1	Yes				03-May-2010	Ephemerella dorothea	I			Biodiversity Institute of Ontario	::taxonomy:updated based on NJ tree; Original ID= Ephemerella sp.::endTaxonomy:
SWRCD	SWRCB917-08	08-SWRC-1657	08-SWRC-1657	08-SWRC-1657	657[0n]	2	1	Yes				10-Mar-2008	Ephemerella dorothea	I	St 12		Stroud Water Research Center	Subsample size 1/16
SWRCD	SWRCB273-08	08-SWRC-1013	08-SWRC-1013	08-SWRC-1013	657[0n]	2	2	Yes				10-Mar-2008	Ephemerella dorothea	I	St 11		Stroud Water Research Center	Subsample size 1/16
LJMAY	LJMAY057-09	09LJ57	09LJ57		658[0n]	2	0	Yes				19-May-2006	Ephemerella dorothea	A			Stroud Water Research Center	LastID: Ephemerella
SWRCD	SWRCB921-08	08-SWRC-1661	08-SWRC-1661	08-SWRC-1661	657[0n]	2	1	Yes				10-Mar-2008	Ephemerella dorothea	I	St 12		Stroud Water Research Center	Subsample size 1/16
SWRCD	SWRCB270-08	08-SWRC-1010	08-SWRC-1010	08-SWRC-1010	657[0n]	2	2	Yes				10-Mar-2008	Ephemerella dorothea	I	St 11		Stroud Water Research Center	Subsample size 1/16
LJMAY	LJMAY059-09	09LJ59	09LJ59		658[0n]	2	0	Yes				19-May-2006	Ephemerella dorothea	A			Stroud Water Research Center	LastID: Ephemerella
SWRCD	SWRCB915-08	08-SWRC-1655	08-SWRC-1655	08-SWRC-1655	657[0n]	2	1	Yes				10-Mar-2008	Ephemerella dorothea	I	St 12		Stroud Water Research Center	Subsample size 1/16
SWRCD	SWRCB918-08	08-SWRC-1658	08-SWRC-1658	08-SWRC-1658	657[0n]	2	1	Yes				10-Mar-2008	Ephemerella dorothea	I	St 12		Stroud Water Research Center	Subsample size 1/16
SWRCD	SWRCB920-08	08-SWRC-1660	08-SWRC-1660	08-SWRC-1660	657[0n]	2	1	Yes				10-Mar-2008	Ephemerella dorothea	I	St 12		Stroud Water Research Center	Subsample size 1/16
SWRCD	SWRCB288-08	08-SWRC-1028	08-SWRC-1028	08-SWRC-1028	657[0n]	2	2	Yes				10-Mar-2008	Ephemerella dorothea	I	St 11		Stroud Water Research Center	Subsample size 1/16
SWRCD	SWRCB283-08	08-SWRC-1023	08-SWRC-1023	08-SWRC-1023	657[0n]	2	2	Yes				10-Mar-2008	Ephemerella dorothea	I	St 11		Stroud Water Research Center	Subsample size 1/16
SWRCD	SWRCB255-08	08-SWRC-0995	08-SWRC-0995	08-SWRC-0995	657[0n]	2	2	Yes				10-Mar-2008	Ephemerella dorothea	I	St 11		Stroud Water Research Center	Subsample size 1/16
SMMAY	SMMAY160-07	07GSM-5991	07GSM-5991		658[0n]	2	0	Yes				16-May-2007	Ephemerella dorothea	A	adult		Indiana University	whole specimen
CPMAY	CPMAY060-10	09CPMAY-060	3		658[0n]	2	1	Yes				13-Jul-2009	Ephemerella dorothea				Biodiversity Institute of Ontario	light trap|LastID:Ephemerellidae
SWRCD	SWRCB909-08	08-SWRC-1649	08-SWRC-1649	08-SWRC-1649	657[0n]	2	1	Yes				10-Mar-2008	Ephemerella dorothea	I	St 12		Stroud Water Research Center	Subsample size 1/16
SWRCD	SWRCB251-08	08-SWRC-0991	08-SWRC-0991	08-SWRC-0991	657[0n]	2	2	Yes				10-Mar-2008	Ephemerella dorothea	I	St 11		Stroud Water Research Center	Subsample size 1/16
SWRCD	SWRCB296-08	08-SWRC-1036	08-SWRC-1036	08-SWRC-1036	657[0n]	2	2	Yes				10-Mar-2008	Ephemerella dorothea	I	St 11		Stroud Water Research Center	Subsample size 1/16
SWRCD	SWRCB293-08	08-SWRC-1033	08-SWRC-1033	08-SWRC-1033	657[0n]	2	2	Yes				10-Mar-2008	Ephemerella dorothea	I	St 11		Stroud Water Research Center	Subsample size 1/16
SWRCD	SWRCB294-08	08-SWRC-1034	08-SWRC-1034	08-SWRC-1034	620[0n]	2	2	Yes				10-Mar-2008	Ephemerella dorothea	I	St 11		Stroud Water Research Center	Subsample size 1/16
SWRCD	SWRCB295-08	08-SWRC-1035	08-SWRC-1035	08-SWRC-1035	639[0n]	2	2	Yes				10-Mar-2008	Ephemerella dorothea	I	St 11		Stroud Water Research Center	Subsample size 1/16
SWRCD	SWRCB250-08	08-SWRC-0990	08-SWRC-0990	08-SWRC-0990	657[0n]	2	2	Yes				10-Mar-2008	Ephemerella dorothea	I	St 11		Stroud Water Research Center	Subsample size 1/16
SWRCD	SWRCB475-08	08-SWRC-1215	08-SWRC-1215	08-SWRC-1215	657[0n]	2	1	Yes				10-Mar-2008	Ephemerella dorothea	I	St 11		Stroud Water Research Center	Subsample size 1/8
SWRCD	SWRCB908-08	08-SWRC-1648	08-SWRC-1648	08-SWRC-1648	657[0n]	2	1	Yes				10-Mar-2008	Ephemerella dorothea	I	St 12		Stroud Water Research Center	Subsample size 1/16
SWRCD	SWRCB473-08	08-SWRC-1213	08-SWRC-1213	08-SWRC-1213	657[0n]	2	1	Yes				10-Mar-2008	Ephemerella dorothea	I	St 11		Stroud Water Research Center	Subsample size 1/8
SWRCD	SWRCB480-08	08-SWRC-1220	08-SWRC-1220	08-SWRC-1220	657[0n]	2	1	Yes				10-Mar-2008	Ephemerella dorothea	I	St 11		Stroud Water Research Center	Subsample size 1/8
SWRCD	SWRCB699-08	08-SWRC-1439	08-SWRC-1439	08-SWRC-1439	657[0n]	2	1	Yes				10-Mar-2008	Ephemerella dorothea	I	St 12		Stroud Water Research Center	Subsample size 1/16
HIEPH	HIEPT070-10	HIEPT-1008	HIEPT-1008		658[0n]	2	1	Yes				03-Jun-2009	Ephemerella dorothea	I			National Museum of Natural History, Smithsonian Institution
SWRCD	SWRCB478-08	08-SWRC-1218	08-SWRC-1218	08-SWRC-1218	657[0n]	2	1	Yes				10-Mar-2008	Ephemerella dorothea	I	St 11		Stroud Water Research Center	Subsample size 1/8
SWRCD	SWRCB476-08	08-SWRC-1216	08-SWRC-1216	08-SWRC-1216	657[0n]	2	1	Yes				10-Mar-2008	Ephemerella dorothea	I	St 11		Stroud Water Research Center	Subsample size 1/8
SWRCD	SWRCB718-08	08-SWRC-1458	08-SWRC-1458	08-SWRC-1458	657[0n]	2	1	Yes				10-Mar-2008	Ephemerella dorothea	I	St 12		Stroud Water Research Center	Subsample size 1/16
HIEPH	HIEPT008-09	HIMAY-0003	JCEPH-0023		658[0n]	2	1	Yes				08-Jun-2009	Ephemerella dorothea	I			North Carolina State University, Centennial Campus	larva
SWRCD	SWRCB257-08	08-SWRC-0997	08-SWRC-0997	08-SWRC-0997	657[0n]	2	2	Yes				10-Mar-2008	Ephemerella dorothea	I	St 11		Stroud Water Research Center	Subsample size 1/16
SWRCD	SWRCB069-08	08-SWRC-0809	08-SWRC-0809	08-SWRC-0809	657[0n]	2	2	Yes				10-Mar-2008	Ephemerella dorothea	I	St 11		Stroud Water Research Center	Subsample size 1/16
SWRCD	SWRCB253-08	08-SWRC-0993	08-SWRC-0993	08-SWRC-0993	657[0n]	2	2	Yes				10-Mar-2008	Ephemerella dorothea	I	St 11		Stroud Water Research Center	Subsample size 1/16
HIEPH	HIMXD169-10	10HIMXD-0169	10HIMXD-0169		658[0n]	2	1	Yes				03-May-2010	Ephemerella dorothea	I			Biodiversity Institute of Ontario	::taxonomy:updated based on NJ tree; Original ID= Ephemerella sp.::endTaxonomy:
SWRCD	SWRCB070-08	08-SWRC-0810	08-SWRC-0810	08-SWRC-0810	657[0n]	2	2	Yes				10-Mar-2008	Ephemerella dorothea	I	St 11		Stroud Water Research Center	Subsample size 1/16
SWRCD	SWRCB474-08	08-SWRC-1214	08-SWRC-1214	08-SWRC-1214	657[0n]	2	1	Yes				10-Mar-2008	Ephemerella dorothea	I	St 11		Stroud Water Research Center	Subsample size 1/8
HIEPH	HIMXD170-10	10HIMXD-0170	10HIMXD-0170		658[0n]	2	1	Yes				03-May-2010	Ephemerella dorothea	I			Biodiversity Institute of Ontario	::taxonomy:updated based on NJ tree; Original ID= Ephemerella sp.::endTaxonomy:
SWRCD	SWRCB289-08	08-SWRC-1029	08-SWRC-1029	08-SWRC-1029	657[0n]	2	2	Yes				10-Mar-2008	Ephemerella dorothea	I	St 11		Stroud Water Research Center	Subsample size 1/16
BKMAY	BKMAY036-11	BIOUG00638-C03	L#Bkond2011-29		658[0n]	2	5	Yes				30-Apr-2011	Ephemerella dorothea infrequens				Biodiversity Institute of Ontario	::taxonomy:origID: Ephemerella excrucians::endTaxonomy:
BBEPT	BBEPT126-10	10BBEPT-0125	L#PC2010YO-030	10BBEPT-0125	658[0n]	2	1	Yes				20-Jul-2010	Ephemerella dorothea infrequens	A	Yoho NP		Biodiversity Institute of Ontario	Cloudy: cool UV Light Trap|LastID:Ephemerellidae
BBEPT	BBEPT129-10	10BBEPT-0128	L#PC2010YO-030	10BBEPT-0128	658[0n]	2	1	Yes				20-Jul-2010	Ephemerella dorothea infrequens	A	Yoho NP		Biodiversity Institute of Ontario	Cloudy: cool UV Light Trap|LastID:Ephemerellidae
ABMAY	ABMAY010-09	08ABMAY-0010	L#08WATL-031		658[0n]	2	1	Yes				23-Jul-2008	Ephemerella dorothea infrequens	A	Waterton		Biodiversity Institute of Ontario	::taxonomy:OrigID: E. XZ sp. AB1::endTaxonomy:Waterton|daytime netting|topotype
BBEPT	BBEPT162-10	10BBEPT-0161	L#PC2010YO-074	10BBEPT-0161	658[0n]	2	4	Yes				22-Jul-2010	Ephemerella dorothea infrequens	I	Yoho NP		Biodiversity Institute of Ontario	Cloudy: cool Freehand Sampling| colour pattern of leg and claw fits infrequens well|LastID:Ephemerellidae
BBEPT	BBEPT128-10	10BBEPT-0127	L#PC2010YO-030	10BBEPT-0127	658[0n]	2	1	Yes				20-Jul-2010	Ephemerella dorothea infrequens	A	Yoho NP		Biodiversity Institute of Ontario	Cloudy: cool UV Light Trap|LastID:Ephemerellidae
BKMAY	BKMAY035-11	BIOUG00638-C02	L#Bkond2011-29		658[0n]	2	4	Yes				30-Apr-2011	Ephemerella dorothea infrequens				Biodiversity Institute of Ontario	::taxonomy:origID: Ephemerella excrucians::endTaxonomy:
BKMAY	BKMAY043-11	BIOUG00639-E08	L#Bkond2011-59		658[0n]	2	4	Yes				29-Jun-2011	Ephemerella dorothea infrequens	I			Biodiversity Institute of Ontario
BKMAY	BKMAY044-11	BIOUG00639-E09	L#Bkond2011-59		658[0n]	2	3	Yes				29-Jun-2011	Ephemerella dorothea infrequens	I			Biodiversity Institute of Ontario
BKMAY	BKMAY037-11	BIOUG00638-C04	L#Bkond2011-29		658[0n]	2	1	Yes				30-Apr-2011	Ephemerella dorothea infrequens				Biodiversity Institute of Ontario	::taxonomy:origID: Ephemerella excrucians::endTaxonomy:
BKMAY	BKMAY042-11	BIOUG00639-E07	L#Bkond2011-59		658[0n]	2	4	Yes				29-Jun-2011	Ephemerella dorothea infrequens	A			Biodiversity Institute of Ontario
SMMAY	SMMAY137-07	07GSM-5968	07GSM-5968		658[0n]	2	0	Yes				17-May-2007	Ephemerella excrucians	I	larva		Indiana University	whole specimen|LastID:Ephemerella sp.
HIEPH	HIEPT069-10	HIEPT-1007	HIEPT-1007		633[0n]	2	1	Yes				01-Jun-2009	Ephemerella excrucians	I			National Museum of Natural History, Smithsonian Institution	LastID: Ephemerella invaria
SMMAY	SMMAY133-07	07GSM-5964	07GSM-5964		646[0n]	2	0	Yes				17-May-2007	Ephemerella excrucians	I	larva		Indiana University	whole specimen|LastID:Ephemerella sp.
HIEPH	HIEPT063-10	HIEPT-1001	HIEPT-1001		658[0n]	2	1	Yes				01-Jun-2009	Ephemerella excrucians	I			National Museum of Natural History, Smithsonian Institution	::taxonomy:updated based on NJ tree: Original ID= Ephemerella excrucians::endTaxonomy:|LastID:Ephemerella invaria
HIEPH	HIEPT064-10	HIEPT-1002	HIEPT-1002		658[0n]	2	1	Yes				01-Jun-2009	Ephemerella excrucians	I			National Museum of Natural History, Smithsonian Institution	::taxonomy:updated based on NJ tree: Original ID= Ephemerella excrucians::endTaxonomy:|LastID:Ephemerella invaria
HIEPH	HIMXD069-10	10HIMXD-0069	10HIMXD-0069		658[0n]	2	1	Yes				10-May-2010	Ephemerella excrucians	I			Biodiversity Institute of Ontario	::taxonomy:updated based on NJ tree; Original ID= Ephemerella cf. dorothea::endTaxonomy:
LJMAY	LJMAY206-10	10LJMAY-018	L#LJMAY-009		658[0n]	2	1	Yes				03-Apr-2010	Ephemerella excrucians	I			Biodiversity Institute of Ontario	LastID: Ephemerella
BBEPT	BBEPT172-10	10BBEPT-0171	L#PC2010YO-090	10BBEPT-0171	658[0n]	2	1	Yes				22-Jul-2010	Ephemerella excrucians	I	Yoho NP		Biodiversity Institute of Ontario	Scattered showers Freehand Sampling|LastID:Ephemerellidae
SMMAY	SMMAY277-07	07GSM-5623	07GSM-5623		658[0n]	2	0	Yes				17-May-2007	Ephemerella excrucians	I	larva		Indiana University	LastID: Ephemerella sp.
HIEPH	HIMXD203-10	10HIMXD-0203	10HIMXD-0203		658[0n]	2	1	Yes				05-May-2010	Ephemerella excrucians	I			Biodiversity Institute of Ontario	::taxonomy:updated based on NJ tree; Original ID= Ephemerella sp.::endTaxonomy:
HIEPH	HIEPT062-10	HIEPT-1000	HIEPT-1000		632[0n]	2	1	Yes				01-Jun-2009	Ephemerella excrucians	I			National Museum of Natural History, Smithsonian Institution	::taxonomy:updated based on NJ tree: Original ID= Ephemerella excrucians::endTaxonomy:|LastID:Ephemerella invaria
HIEPH	HIMXD162-10	10HIMXD-0162	10HIMXD-0162		658[0n]	2	1	Yes				03-May-2010	Ephemerella excrucians	I			Biodiversity Institute of Ontario	::taxonomy:updated based on NJ tree; Original ID= Ephemerella sp.::endTaxonomy:
LJMAY	LJMAY245-11	BIOUG00639-H10	L#LJMAY2011-008		658[0n]	2	1	Yes				01-Jun-2011	Ephemerella excrucians	I			Biodiversity Institute of Ontario	possibly were in methylated spirits|LastID:Ephemerella crenula
BBEPT	BBEPT167-10	10BBEPT-0166	L#PC2010YO-090	10BBEPT-0166	658[0n]	2	3	Yes				22-Jul-2010	Ephemerella excrucians	I	Yoho NP		Biodiversity Institute of Ontario	Scattered showers Freehand Sampling|LastID:Ephemerellidae
BBEPT	BBEPT056-10	10BBEPT-0055	L#PC2010YO-082	10BBEPT-0055	658[0n]	2	1	Yes				22-Jul-2010	Ephemerella excrucians	I	Yoho NP		Biodiversity Institute of Ontario	Scattered showers Freehand Sampling|LastID:Ephemerellidae
BBEPT	BBEPT166-10	10BBEPT-0165	L#PC2010YO-090	10BBEPT-0165	658[0n]	2	3	Yes				22-Jul-2010	Ephemerella excrucians	I	Yoho NP		Biodiversity Institute of Ontario	Scattered showers Freehand Sampling|LastID:Ephemerellidae
LJMAY	LJMAY201-10	10LJMAY-013	L#LJMAY-007		621[0n]	1	1	No				03-Apr-2010	Ephemerella excrucians	I			Biodiversity Institute of Ontario	LastID: Ephemerella crenula
HIEPH	HIMXD204-10	10HIMXD-0204	10HIMXD-0204		658[0n]	2	1	Yes				05-May-2010	Ephemerella excrucians	I			Biodiversity Institute of Ontario	::taxonomy:updated based on NJ tree; Original ID= Ephemerella sp.::endTaxonomy:
BBEPT	BBEPT171-10	10BBEPT-0170	L#PC2010YO-090	10BBEPT-0170	658[0n]	2	1	Yes				22-Jul-2010	Ephemerella excrucians	I	Yoho NP		Biodiversity Institute of Ontario	Scattered showers Freehand Sampling|LastID:Ephemerellidae
LJMAY	LJMAY077-09	09LJ77	09LJ77		658[0n]	2	0	Yes				28-Apr-2009	Ephemerella floripara	A			Stroud Water Research Center	LastID: Ephemerella
LJMAY	LJMAY208-10	10LJMAY-020	L#LJMAY-010		658[0n]	2	1	Yes				08-Nov-2009	Ephemerella floripara	I			Biodiversity Institute of Ontario	LastID: Ephemerella
LJMAY	LJMAY078-09	09LJ78	09LJ78		658[0n]	2	0	Yes				29-Apr-2009	Ephemerella floripara	A			Stroud Water Research Center	LastID: Ephemerella
LJMAY	LJMAY074-09	09LJ74	09LJ74		658[0n]	2	0	Yes				25-Apr-2009	Ephemerella floripara	A			Stroud Water Research Center	LastID: Ephemerella
LJGSM	LJGSM037-10	09LJGSM-037	09LJGSM-037		658[0n]	2	1	Yes				19-Sep-2009	Ephemerella floripara	I			Biodiversity Institute of Ontario	site 2|LastID:Ephemeroptera
LJMAY	LJMAY076-09	09LJ76	09LJ76		658[0n]	4	0	Yes				27-Apr-2009	Ephemerella floripara	A			Stroud Water Research Center	LastID: Ephemerella
LJMAY	LJMAY207-10	10LJMAY-019	L#LJMAY-010		658[0n]	2	1	Yes				08-Nov-2009	Ephemerella floripara	I			Biodiversity Institute of Ontario	LastID: Ephemerella
LJMAY	LJMAY075-09	09LJ75	09LJ75		658[0n]	2	0	Yes				26-Apr-2009	Ephemerella floripara	A			Stroud Water Research Center	LastID: Ephemerella
SMMAY	SMMAY261-07	07GSM-5607	07GSM-5607		658[0n]	2	0	Yes				17-May-2007	Ephemerella invaria	A	adult		Indiana University	LastID: Ephemerella sp.
SWRCD	SWRCB431-08	08-SWRC-1171	08-SWRC-1171	08-SWRC-1171	657[0n]	2	1	Yes				10-Mar-2008	Ephemerella invaria	I	St 11		Stroud Water Research Center	Subsample size 1/8
EPHNB	EPHNB419-09	09NBMAY-0419	09NBMAY-0419		658[0n]	2	0	Yes				25-Jun-2008	Ephemerella invaria	A			Biodiversity Institute of Ontario	Light trap 1
SWRCD	SWRCB432-08	08-SWRC-1172	08-SWRC-1172	08-SWRC-1172	657[0n]	2	1	Yes				10-Mar-2008	Ephemerella invaria	I	St 11		Stroud Water Research Center	Subsample size 1/8
SWRCD	SWRCB430-08	08-SWRC-1170	08-SWRC-1170	08-SWRC-1170	657[0n]	2	1	Yes				10-Mar-2008	Ephemerella invaria	I	St 11		Stroud Water Research Center	Subsample size 1/8
SWRCD	SWRCB026-08	08-SWRC-0734	08-SWRC-0734	08-SWRC-0734	657[0n]	2	2	Yes				10-Mar-2008	Ephemerella invaria	I	St 11		Stroud Water Research Center	Subsample size 1/16
LJMAY	LJMAY194-10	10LJMAY-006	L#LJMAY-003		658[0n]	2	1	Yes				17-May-2010	Ephemerella invaria	A			Biodiversity Institute of Ontario	LastID: Ephemeroptera
LJMAY	LJMAY193-10	10LJMAY-005	L#LJMAY-003		658[0n]	2	1	Yes				17-May-2010	Ephemerella invaria	A			Biodiversity Institute of Ontario	LastID: Ephemeroptera
LJMAY	LJMAY190-10	10LJMAY-002	L#LJMAY-001		620[0n]	2	1	Yes				18-May-2010	Ephemerella invaria	A			Biodiversity Institute of Ontario	LastID: Ephemeroptera
LJMAY	LJMAY198-10	10LJMAY-010	L#LJMAY-005		658[0n]	3	1	Yes				12-Jun-2010	Ephemerella invaria	A			Biodiversity Institute of Ontario	LastID: Ephemeroptera
LJMAY	LJMAY200-10	10LJMAY-012	L#LJMAY-006		406[0n]	1	1	No				16-May-2010	Ephemerella invaria	A			Biodiversity Institute of Ontario	LastID: Ephemeroptera
SWRCD	SWRCB190-08	08-SWRC-0930	08-SWRC-0930	08-SWRC-0930	657[0n]	2	2	Yes				10-Mar-2008	Ephemerella invaria	I	St 11		Stroud Water Research Center	Subsample size 1/16
SWRCD	SWRCB030-08	08-SWRC-0738	08-SWRC-0738	08-SWRC-0738	657[0n]	2	2	Yes				10-Mar-2008	Ephemerella invaria	I	St 11		Stroud Water Research Center	Subsample size 1/16
EPHNB	EPHNB611-09	09NBMAY-0611	09NBMAY-0611		658[0n]	2	0	Yes				25-Jun-2008	Ephemerella invaria	A			Biodiversity Institute of Ontario	Light trap 1
SBEP	SBEP128-03	7A_LAR_ME			630[1n]	0	0	No				17-May-2001	Ephemerella invaria
SBEP	SBEP029-03	22_BR_ME			630[0n]	0	0	No				21-May-2001	Ephemerella invaria
HIEPH	HIMXD174-10	10HIMXD-0174	10HIMXD-0174		615[0n]	2	1	Yes				03-May-2010	Ephemerella invaria	I			Biodiversity Institute of Ontario	::taxonomy:updated based on NJ tree; Original ID= Ephemerella sp.::endTaxonomy:
NYMAY	NYMAY002-07	LJNY-002	LJNY-002		658[0n]	2	0	Yes				16-May-2007	Ephemerella invaria	A	male		Indiana University
EPHNB	EPHNB645-09	09NBMAY-0645	09NBMAY-0645		658[0n]	2	0	Yes				25-Jun-2008	Ephemerella invaria	A			Biodiversity Institute of Ontario	Light trap 1
EPHNB	EPHNB638-09	09NBMAY-0638	09NBMAY-0638		658[0n]	2	0	Yes				25-Jun-2008	Ephemerella invaria	A			Biodiversity Institute of Ontario	Light trap 1
EPHNB	EPHNB612-09	09NBMAY-0612	09NBMAY-0612		658[0n]	2	0	Yes				25-Jun-2008	Ephemerella invaria	A			Biodiversity Institute of Ontario	Light trap 1
EPHNB	EPHNB614-09	09NBMAY-0614	09NBMAY-0614		658[0n]	2	0	Yes				25-Jun-2008	Ephemerella invaria	A			Biodiversity Institute of Ontario	Light trap 1
EPHNB	EPHNB780-09	09NBMAY-0780	09NBMAY-0780		658[0n]	2	0	Yes				23-Jun-2008	Ephemerella invaria	A			Biodiversity Institute of Ontario	Light trap
SWRCD	SWRCB566-08	08-SWRC-1306	08-SWRC-1306	08-SWRC-1306	657[0n]	2	1	Yes				10-Mar-2008	Ephemerella invaria	I	St 12		Stroud Water Research Center	Subsample size 1/16
LJMAY	LJMAY064-09	09LJ64	09LJ64		658[0n]	2	0	Yes				29-Apr-2006	Ephemerella invaria	A			Stroud Water Research Center	LastID: Ephemerella
LJMAY	LJMAY063-09	09LJ63	09LJ63		658[0n]	2	0	Yes				19-May-2006	Ephemerella invaria	A			Stroud Water Research Center	LastID: Ephemerella
LJMAY	LJMAY062-09	09LJ62	09LJ62		658[0n]	2	0	Yes				19-May-2006	Ephemerella invaria	A			Stroud Water Research Center	LastID: Ephemerella
LJMAY	LJMAY066-09	09LJ66	09LJ66		658[0n]	3	0	Yes				30-Apr-2006	Ephemerella invaria	A			Stroud Water Research Center	LastID: Ephemerella
LJMAY	LJMAY068-09	09LJ68	09LJ68		658[0n]	2	0	Yes				30-Apr-2006	Ephemerella invaria	A			Stroud Water Research Center	LastID: Ephemerella
SMMAY	SMMAY266-07	07GSM-5612	07GSM-5612		658[0n]	2	0	Yes				17-May-2007	Ephemerella invaria	A	adult		Indiana University	LastID: Ephemerella sp.
EPHNB	EPHNB653-09	09NBMAY-0653	09NBMAY-0653		658[0n]	2	0	Yes				25-Jun-2008	Ephemerella invaria	A			Biodiversity Institute of Ontario	Light trap 1
LJMAY	LJMAY061-09	09LJ61	09LJ61		658[0n]	2	0	Yes				19-May-2006	Ephemerella invaria	A			Stroud Water Research Center	LastID: Ephemerella
LJMAY	LJMAY060-09	09LJ60	09LJ60		658[0n]	2	0	Yes				19-May-2006	Ephemerella invaria	A			Stroud Water Research Center	LastID: Ephemerella
SWRCD	SWRCB569-08	08-SWRC-1309	08-SWRC-1309	08-SWRC-1309	657[0n]	2	1	Yes				10-Mar-2008	Ephemerella invaria	I	St 12		Stroud Water Research Center	Subsample size 1/16
SWRCD	SWRCB568-08	08-SWRC-1308	08-SWRC-1308	08-SWRC-1308	657[0n]	2	1	Yes				10-Mar-2008	Ephemerella invaria	I	St 12		Stroud Water Research Center	Subsample size 1/16
SWRCD	SWRCB567-08	08-SWRC-1307	08-SWRC-1307	08-SWRC-1307	657[0n]	2	1	Yes				10-Mar-2008	Ephemerella invaria	I	St 12		Stroud Water Research Center	Subsample size 1/16
SWRCD	SWRCB570-08	08-SWRC-1310	08-SWRC-1310	08-SWRC-1310	657[0n]	2	1	Yes				10-Mar-2008	Ephemerella invaria	I	St 12		Stroud Water Research Center	Subsample size 1/16
SWRCD	SWRCB189-08	08-SWRC-0929	08-SWRC-0929	08-SWRC-0929	657[0n]	2	2	Yes				10-Mar-2008	Ephemerella invaria	I	St 11		Stroud Water Research Center	Subsample size 1/16
SWRCD	SWRCB187-08	08-SWRC-0927	08-SWRC-0927	08-SWRC-0927	657[0n]	2	2	Yes				10-Mar-2008	Ephemerella invaria	I	St 11		Stroud Water Research Center	Subsample size 1/16
SWRCD	SWRCB188-08	08-SWRC-0928	08-SWRC-0928	08-SWRC-0928	657[0n]	2	2	Yes				10-Mar-2008	Ephemerella invaria	I	St 11		Stroud Water Research Center	Subsample size 1/16
EPHNB	EPHNB673-09	09NBMAY-0673	09NBMAY-0673		658[0n]	2	0	Yes				25-Jun-2008	Ephemerella invaria	A			Biodiversity Institute of Ontario	Light trap 1
SMMAY	SMMAY269-07	07GSM-5615	07GSM-5615		643[2n]	2	0	Yes				17-May-2007	Ephemerella invaria	A	adult		Indiana University	LastID: Ephemerella sp.
EPHNB	EPHNB190-09	09NBMAY-0190	09NBMAY-0190		657[0n]	2	1	Yes				25-Jun-2008	Ephemerella invaria	A			Biodiversity Institute of Ontario	Light trap
LJMAY	LJMAY036-09	09LJ36	09LJ36		658[0n]	3	0	Yes				21-Apr-2006	Ephemerella invaria	A			Stroud Water Research Center	LastID: Ephemerella
LJMAY	LJMAY038-09	09LJ38	09LJ38		658[0n]	2	0	Yes				24-May-2005	Ephemerella invaria	A			Stroud Water Research Center	prob. sexual|LastID:Ephemerella
SWRCD	SWRCB184-08	08-SWRC-0924	08-SWRC-0924	08-SWRC-0924	657[0n]	2	2	Yes				10-Mar-2008	Ephemerella invaria	I	St 11		Stroud Water Research Center	Subsample size 1/16
LJMAY	LJMAY048-09	09LJ48	09LJ48		658[0n]	2	0	Yes				28-May-2005	Ephemerella invaria	A			Stroud Water Research Center	prob. sexual|LastID:Ephemerella
SMMAY	SMMAY265-07	07GSM-5611	07GSM-5611		658[0n]	2	0	Yes				17-May-2007	Ephemerella invaria	A	adult		Indiana University	LastID: Ephemerella sp.
LJMAY	LJMAY047-09	09LJ47	09LJ47		658[0n]	2	0	Yes				27-May-2005	Ephemerella invaria	A			Stroud Water Research Center	prob. sexual|LastID:Ephemerella
LJMAY	LJMAY042-09	09LJ42	09LJ42		658[0n]	2	0	Yes				05-May-2006	Ephemerella invaria	A			Stroud Water Research Center	LastID: Ephemerella
LJMAY	LJMAY043-09	09LJ43	09LJ43		658[0n]	2	0	Yes				05-May-2006	Ephemerella invaria	A			Stroud Water Research Center	LastID: Ephemerella
LJMAY	LJMAY030-09	09LJ30	09LJ30		658[0n]	2	0	Yes				25-May-2005	Ephemerella invaria	A			Stroud Water Research Center	LastID: Ephemerella
LJMAY	LJMAY032-09	09LJ32	09LJ32		658[0n]	2	0	Yes				29-May-2005	Ephemerella invaria	A			Stroud Water Research Center	LastID: Ephemerella
SMMAY	SMMAY263-07	07GSM-5609	07GSM-5609		658[1n]	2	0	Yes				17-May-2007	Ephemerella invaria	A	adult		Indiana University	LastID: Ephemerella sp.
LJMAY	LJMAY070-09	09LJ70	09LJ70		658[0n]	2	0	Yes				01-May-2006	Ephemerella invaria	A			Stroud Water Research Center	LastID: Ephemerella
LJMAY	LJMAY069-09	09LJ69	09LJ69		658[0n]	2	0	Yes				01-May-2006	Ephemerella invaria	A			Stroud Water Research Center	LastID: Ephemerella
LJMAY	LJMAY045-09	09LJ45	09LJ45		658[0n]	2	0	Yes				06-May-2006	Ephemerella invaria	A			Stroud Water Research Center	LastID: Ephemerella
LJMAY	LJMAY242-11	BIOUG00639-H07	L#LJMAY2011-007		658[0n]	2	1	Yes				09-Apr-2011	Ephemerella invaria	I			Biodiversity Institute of Ontario	possibly were in methylated spirits|LastID:Ephemerella
SMMAY	SMMAY267-07	07GSM-5613	07GSM-5613		545[0n]	1	0	No				17-May-2007	Ephemerella invaria	A	adult		Indiana University	LastID: Ephemerella sp.
EPHNB	EPHNB699-09	09NBMAY-0699	09NBMAY-0699		658[0n]	2	0	Yes				25-Jun-2008	Ephemerella invaria	A			Biodiversity Institute of Ontario	Light trap 1
EPHNB	EPHNB417-09	09NBMAY-0417	09NBMAY-0417		658[0n]	2	0	Yes				25-Jun-2008	Ephemerella invaria	A			Biodiversity Institute of Ontario	Light trap 1
EPHNB	EPHNB601-09	09NBMAY-0601	09NBMAY-0601		658[0n]	2	0	Yes				25-Jun-2008	Ephemerella invaria	A			Biodiversity Institute of Ontario	Light trap 1
CPMAY	CPMAY016-10	09CPMAY-016	2		633[1n]	1	1	No				13-Jul-2009	Ephemerella invaria				Biodiversity Institute of Ontario	light trap|LastID:Ephemerella
EPHNB	EPHNB416-09	09NBMAY-0416	09NBMAY-0416		658[0n]	2	0	Yes				25-Jun-2008	Ephemerella invaria	A			Biodiversity Institute of Ontario	Light trap 1
EPHNB	EPHNB413-09	09NBMAY-0413	09NBMAY-0413		658[0n]	2	0	Yes				25-Jun-2008	Ephemerella invaria	A			Biodiversity Institute of Ontario	Light trap 1
SMMAY	SMMAY268-07	07GSM-5614	07GSM-5614		658[11n]	2	0	No				17-May-2007	Ephemerella invaria	A	adult		Indiana University	LastID: Ephemerella sp.
EPHNB	EPHNB336-09	09NBMAY-0336	09NBMAY-0336		658[0n]	2	1	Yes				25-Jun-2008	Ephemerella invaria	A			Biodiversity Institute of Ontario	Light trap 1
EPHNB	EPHNB474-09	09NBMAY-0474	09NBMAY-0474		658[0n]	2	0	Yes				25-Jun-2008	Ephemerella invaria	A			Biodiversity Institute of Ontario	Light trap 2
EPHNB	EPHNB677-09	09NBMAY-0677	09NBMAY-0677		658[0n]	2	0	Yes				25-Jun-2008	Ephemerella invaria	A			Biodiversity Institute of Ontario	Light trap 1
LJMAY	LJMAY046-09	09LJ46	09LJ46		658[0n]	2	0	Yes				06-May-2006	Ephemerella invaria	A			Stroud Water Research Center	LastID: Ephemerella
SWRCD	SWRCB179-08	08-SWRC-0919	08-SWRC-0919	08-SWRC-0919	657[0n]	2	2	Yes				10-Mar-2008	Ephemerella invaria	I	St 11		Stroud Water Research Center	Subsample size 1/16
EPHNB	EPHNB696-09	09NBMAY-0696	09NBMAY-0696		658[0n]	2	0	Yes				25-Jun-2008	Ephemerella invaria	A			Biodiversity Institute of Ontario	Light trap 1
EPHNB	EPHNB648-09	09NBMAY-0648	09NBMAY-0648		658[0n]	2	0	Yes				25-Jun-2008	Ephemerella invaria	A			Biodiversity Institute of Ontario	Light trap 1
SWRCD	SWRCB028-08	08-SWRC-0736	08-SWRC-0736	08-SWRC-0736	657[0n]	2	2	Yes				10-Mar-2008	Ephemerella invaria	I	St 11		Stroud Water Research Center	Subsample size 1/16
SWRCD	SWRCB029-08	08-SWRC-0737	08-SWRC-0737	08-SWRC-0737	657[0n]	2	2	Yes				10-Mar-2008	Ephemerella invaria	I	St 11		Stroud Water Research Center	Subsample size 1/16
SMMAY	SMMAY262-07	07GSM-5608	07GSM-5608		658[13n]	2	0	No				17-May-2007	Ephemerella invaria	A	adult		Indiana University	LastID: Ephemerella sp.
EPHNB	EPHNB125-09	09NBMAY-0125	09NBMAY-0125		657[0n]	2	1	Yes				24-Jun-2008	Ephemerella invaria	A			Biodiversity Institute of Ontario	Light trap 1
SWRCD	SWRCB033-08	08-SWRC-0741	08-SWRC-0741	08-SWRC-0741	657[0n]	2	2	Yes				10-Mar-2008	Ephemerella invaria	I	St 11		Stroud Water Research Center	Subsample size 1/16
EPHNB	EPHNB501-09	09NBMAY-0501	09NBMAY-0501		658[0n]	2	0	Yes				25-Jun-2008	Ephemerella invaria	A			Biodiversity Institute of Ontario	Light trap 2
EPHNB	EPHNB137-09	09NBMAY-0137	09NBMAY-0137		656[0n]	2	1	Yes				24-Jun-2008	Ephemerella invaria	A			Biodiversity Institute of Ontario	Light trap 1
EPHNB	EPHNB119-09	09NBMAY-0119	09NBMAY-0119		656[0n]	2	1	Yes				24-Jun-2008	Ephemerella invaria	A			Biodiversity Institute of Ontario	Light trap 1
EPHNB	EPHNB647-09	09NBMAY-0647	09NBMAY-0647		658[0n]	2	0	Yes				25-Jun-2008	Ephemerella invaria	A			Biodiversity Institute of Ontario	Light trap 1
SWRCD	SWRCB897-08	08-SWRC-1637	08-SWRC-1637	08-SWRC-1637	657[0n]	2	1	Yes				10-Mar-2008	Ephemerella invaria	I	St 12		Stroud Water Research Center	Subsample size 1/16
EPHNB	EPHNB150-09	09NBMAY-0150	09NBMAY-0150		657[0n]	2	1	Yes				24-Jun-2008	Ephemerella invaria	A			Biodiversity Institute of Ontario	Light trap 2
SMMAY	SMMAY272-07	07GSM-5618	07GSM-5618		658[0n]	2	0	Yes				17-May-2007	Ephemerella invaria	A	adult		Indiana University	LastID: Ephemerella sp.
EPHNB	EPHNB183-09	09NBMAY-0183	09NBMAY-0183		638[0n]	1	1	No				24-Jun-2008	Ephemerella invaria	A			Biodiversity Institute of Ontario	Light trap 2
EPHNB	EPHNB103-09	09NBMAY-0103	09NBMAY-0103		658[0n]	2	1	Yes				24-Jun-2008	Ephemerella invaria	A			Biodiversity Institute of Ontario	Light trap 1
HIEPH	HIMXD172-10	10HIMXD-0172	10HIMXD-0172		658[0n]	2	1	Yes				03-May-2010	Ephemerella invaria	I			Biodiversity Institute of Ontario	::taxonomy:updated based on NJ tree; Original ID= Ephemerella sp.::endTaxonomy:
EPHNB	EPHNB115-09	09NBMAY-0115	09NBMAY-0115		656[0n]	2	1	Yes				24-Jun-2008	Ephemerella invaria	A			Biodiversity Institute of Ontario	Light trap 1
EPHNB	EPHNB660-09	09NBMAY-0660	09NBMAY-0660		603[0n]	2	0	Yes				25-Jun-2008	Ephemerella invaria	A			Biodiversity Institute of Ontario	Light trap 1
SMMAY	SMMAY270-07	07GSM-5616	07GSM-5616		658[3n]	2	0	Yes				17-May-2007	Ephemerella invaria	A	adult		Indiana University	LastID: Ephemerella sp.
SMMAY	SMMAY276-07	07GSM-5622	07GSM-5622		658[0n]	2	0	Yes				17-May-2007	Ephemerella invaria	A	adult		Indiana University
SMMAY	SMMAY271-07	07GSM-5617	07GSM-5617		658[0n]	2	0	Yes				17-May-2007	Ephemerella invaria	A	adult		Indiana University	LastID: Ephemerella sp.
SMMAY	SMMAY275-07	07GSM-5621	07GSM-5621		658[0n]	2	0	Yes				17-May-2007	Ephemerella invaria	A	adult		Indiana University
EPHNB	EPHNB108-09	09NBMAY-0108	09NBMAY-0108		658[0n]	2	1	Yes				24-Jun-2008	Ephemerella invaria	A			Biodiversity Institute of Ontario	Light trap 1
HIEPH	HIMXD160-10	10HIMXD-0160	10HIMXD-0160		658[0n]	2	1	Yes				03-May-2010	Ephemerella invaria	I			Biodiversity Institute of Ontario	::taxonomy:updated based on NJ tree; Original ID= Ephemerella sp.::endTaxonomy:
EPHNB	EPHNB114-09	09NBMAY-0114	09NBMAY-0114		656[0n]	2	1	Yes				24-Jun-2008	Ephemerella invaria	A			Biodiversity Institute of Ontario	Light trap 1
SWRCD	SWRCB192-08	08-SWRC-0932	08-SWRC-0932	08-SWRC-0932	657[0n]	2	2	Yes				10-Mar-2008	Ephemerella invaria	I	St 11		Stroud Water Research Center	Subsample size 1/16
SWRCD	SWRCB022-08	08-SWRC-0730	08-SWRC-0730	08-SWRC-0730	657[0n]	2	2	Yes				10-Mar-2008	Ephemerella invaria	I	St 11		Stroud Water Research Center	Subsample size 1/16
EPHNB	EPHNB113-09	09NBMAY-0113	09NBMAY-0113		656[0n]	2	1	Yes				24-Jun-2008	Ephemerella invaria	A			Biodiversity Institute of Ontario	Light trap 1
EPHNB	EPHNB331-09	09NBMAY-0331	09NBMAY-0331		658[0n]	2	1	Yes				25-Jun-2008	Ephemerella invaria	A			Biodiversity Institute of Ontario	Light trap 1
SMMAY	SMMAY281-07	07GSM-5627	07GSM-5627		658[0n]	2	0	Yes					Ephemerella invaria	A	adult		Indiana University
SWRCD	SWRCB194-08	08-SWRC-0934	08-SWRC-0934	08-SWRC-0934	657[0n]	2	2	Yes				10-Mar-2008	Ephemerella invaria	I	St 11		Stroud Water Research Center	Subsample size 1/16
[truncated: 2,168 more rows]

## Sheet: SpecimenData
Table S3 Collection data for all barcoded specimens of Ephemeroptera
Sample ID	Processid	GenBank Accession	Project Code	COI-5P Seq. Length	Field Number	Catalog Number	Collection Code	Institution Storing	Phylum	Class	Order	Family	Subfamily	Genus	Species	Identifier	Identifier email	Sex	Reproduction	Life Stage	Extra Info	Notes	Voucher Type	Tissue Type	Collectors	Date Collected	Continent	Country/Ocean	Province	Region	Sector	Exact Site	Lat	Lon	Elev	GPS Source
HIEPT-1057	HIEPT119-10	HQ958594	HIEPH	649[0n]	HIEPT-1057			National Museum of Natural History, Smithsonian Institution	Arthropoda	Insecta	Ephemeroptera	Baetidae		Acentrella	Acentrella barbarae	Christy J. Geraci	hydropsychid@gmail.com		S	I		::taxonomy:name updated based on NJ tree: Original ID= Pseudocloeon sp.::endTaxonomy:			A. Payne	06-May-2010		United States	North Carolina	Jackson/Transylvania Co.	Whitewater R.	downstream of NC Rt. 281	35.0368	-83.0198	800
07GSM-5960	SMMAY129-07	JQ661512	SMMAY	639[0n]	07GSM-5960			Indiana University	Arthropoda	Insecta	Ephemeroptera	Baetidae		Acentrella	Acentrella barbarae	Luke M. Jacobus	luke.jacobus@gmail.com		S	I	larva	whole specimen			R. Edward DeWalt	17-May-2007		United States	North Carolina	Great Smoky Mountains National Park	Swain County	Twentymile Creek at Twentymile Creek Ranger Station	35.467	-83.8784	408
HIEPT-1166	HIEPT228-10	HQ566754	HIEPH	658[0n]	HIEPT-1166			Kentucky Department of Environmental Protection	Arthropoda	Insecta	Ephemeroptera	Baetidae		Acentrella	Acentrella barbarae	Christy J. Geraci	hydropsychid@gmail.com		S	I		::taxonomy:updated based on NJ tree; Original ID= Plauditus sp.::endTaxonomy:			A. Payne	03-May-2010		United States	North Carolina	Macon Co.	East Fk. Overflow Ck.	Blue Valley	35.0182	-83.2445	780
10HIMXD-0244	HIMXD244-10	HQ958849	HIEPH	658[0n]	10HIMXD-0244			Biodiversity Institute of Ontario	Arthropoda	Insecta	Ephemeroptera	Baetidae		Acentrella	Acentrella barbarae	Christy J. Geraci	hydropsychid@gmail.com		S	I		::taxonomy:updated based on NJ tree; Original ID= Plauditus sp.::endTaxonomy:			Oyuna Yadamsuren	03-May-2010		United States	North Carolina	Macon Co.	East Fk. Overflow Ck.	Blue Valley	35.0182	-83.2445	780
HIEPT-1119	HIEPT181-10	HQ566715	HIEPH	658[0n]	HIEPT-1119			Pennington Associates Inc.	Arthropoda	Insecta	Ephemeroptera	Baetidae		Acentrella	Acentrella barbarae	Christy J. Geraci	hydropsychid@gmail.com		S	I		::taxonomy:updated based on NJ tree; Original ID= Plauditus sp.::endTaxonomy:			J. Worsham	03-May-2010		United States	North Carolina	Macon Co.	East Fk. Overflow Ck.	Blue Valley	35.0182	-83.2445	780
BIOUG00637-C07	WEAI031-11	JQ661584	WEAI	658[0n]	L#2010AZ-225		BIOUG	Biodiversity Institute of Ontario	Arthropoda	Insecta	Ephemeroptera	Baetidae		Acentrella	Acentrella insignificans	Jeffrey M. Webb	jmw975@yahoo.com				Deadhorse Ranch SP	Freehand Sampling|Aquatic sampling: dipnets, plankton drag|nearby fish stocked lagoons EPTs	Specimen in 95% Ethanol		Biobus 2010	27-Apr-2010		United States	Arizona	Deadhorse Ranch SP	Verde River and Lagoons	Slow flowing river	34.75	-112.004	1003
LJ092PU	PUMAY092-08	JQ661569	PUMAY	658[0n]	LJ092PU			Research Collection of Luke M. Jacobus	Arthropoda	Insecta	Ephemeroptera	Baetidae		Acentrella	Acentrella insignificans	Luke M. Jacobus	luke.jacobus@gmail.com		S	I	alcohol	larva				12-Aug-2007		United States				Klamath
BIOUG00637-C06	WEAI030-11	JQ661553	WEAI	658[0n]	L#2010AZ-225		BIOUG	Biodiversity Institute of Ontario	Arthropoda	Insecta	Ephemeroptera	Baetidae		Acentrella	Acentrella insignificans	Jeffrey M. Webb	jmw975@yahoo.com				Deadhorse Ranch SP	Freehand Sampling|Aquatic sampling: dipnets, plankton drag|nearby fish stocked lagoons EPTs	Specimen in 95% Ethanol		Biobus 2010	27-Apr-2010		United States	Arizona	Deadhorse Ranch SP	Verde River and Lagoons	Slow flowing river	34.75	-112.004	1003
10BBEPT-0139	BBEPT140-10	JN291790	BBEPT	658[0n]	L#PC2010JP-284	10BBEPT-0139	BIOUG	Biodiversity Institute of Ontario	Arthropoda	Insecta	Ephemeroptera	Baetidae		Acentrella	Acentrella lapponica	Jeffrey M. Webb	jmw975@yahoo.com		S	I	Jasper NP	Overcast: cold Freehand Sampling			BIObus 2010	04-Aug-2010		Canada	Alberta	Jasper NP	Mount Edith Cavell	Glacier: rocky: talus	52.6816	-118.048	1828
10BBEPT-0136	BBEPT137-10	JN291787	BBEPT	658[0n]	L#PC2010JP-284	10BBEPT-0136	BIOUG	Biodiversity Institute of Ontario	Arthropoda	Insecta	Ephemeroptera	Baetidae		Acentrella	Acentrella lapponica	Jeffrey M. Webb	jmw975@yahoo.com		S	I	Jasper NP	Overcast: cold Freehand Sampling			BIObus 2010	04-Aug-2010		Canada	Alberta	Jasper NP	Mount Edith Cavell	Glacier: rocky: talus	52.6816	-118.048	1828
10BBEPT-0137	BBEPT138-10	JN291788	BBEPT	658[0n]	L#PC2010JP-284	10BBEPT-0137	BIOUG	Biodiversity Institute of Ontario	Arthropoda	Insecta	Ephemeroptera	Baetidae		Acentrella	Acentrella lapponica	Jeffrey M. Webb	jmw975@yahoo.com		S	I	Jasper NP	Overcast: cold Freehand Sampling			BIObus 2010	04-Aug-2010		Canada	Alberta	Jasper NP	Mount Edith Cavell	Glacier: rocky: talus	52.6816	-118.048	1828
10BBEPT-0138	BBEPT139-10	JN291789	BBEPT	658[0n]	L#PC2010JP-284	10BBEPT-0138	BIOUG	Biodiversity Institute of Ontario	Arthropoda	Insecta	Ephemeroptera	Baetidae		Acentrella	Acentrella lapponica	Jeffrey M. Webb	jmw975@yahoo.com		S	I	Jasper NP	Overcast: cold Freehand Sampling			BIObus 2010	04-Aug-2010		Canada	Alberta	Jasper NP	Mount Edith Cavell	Glacier: rocky: talus	52.6816	-118.048	1828
07GSM-5987	SMMAY156-07	JQ661970	SMMAY	658[0n]	07GSM-5987			Indiana University	Arthropoda	Insecta	Ephemeroptera	Baetidae		Acentrella	Acentrella nadineae	Jeffrey M. Webb	jmw975@yahoo.com		S	I	larva	whole specimen|originalID: Acentrella sp.			R. Edward DeWalt, L. Jacobus	18-May-2007		United States	Tennessee	Great Smoky Mountains National Park	Blount County	Little River, along Little River Rd.	35.6706	-83.6937	372
07GSM-5986	SMMAY155-07	JQ661911	SMMAY	658[0n]	07GSM-5986			Indiana University	Arthropoda	Insecta	Ephemeroptera	Baetidae		Acentrella	Acentrella nadineae	Jeffrey M. Webb	jmw975@yahoo.com		S	I	larva	whole specimen|originalID: Acentrella turbida A			R. Edward DeWalt, L. Jacobus	18-May-2007		United States	Tennessee	Great Smoky Mountains National Park	Blount County	Little River, along Little River Rd.	35.6706	-83.6937	372
07GSM-5927	SMMAY096-07	JQ663250	SMMAY	658[0n]	07GSM-5927			Indiana University	Arthropoda	Insecta	Ephemeroptera	Baetidae		Acentrella	Acentrella nadineae	Jeffrey M. Webb	jmw975@yahoo.com		S	I	larva	whole specimen|originalID: Acentrella turbida A			R. Edward DeWalt, David Etmier	16-May-2007		United States	Tennessee	Great Smoky Mountains National Park	Blount County	Abram's Creek Campground, at Rabbit Creek Trail	35.6059	-83.9346	350
07GSM-5928	SMMAY097-07	JQ662038	SMMAY	658[0n]	07GSM-5928			Indiana University	Arthropoda	Insecta	Ephemeroptera	Baetidae		Acentrella	Acentrella nadineae	Jeffrey M. Webb	jmw975@yahoo.com		S	I	larva	whole specimen|originalID: Acentrella turbida A			R. Edward DeWalt, David Etmier	16-May-2007		United States	Tennessee	Great Smoky Mountains National Park	Blount County	Abram's Creek Campground, at Rabbit Creek Trail	35.6059	-83.9346	350
09NBMAY-0808	EPHNB808-09	GU682053	EPHNB	658[0n]	09NBMAY-0808			Biodiversity Institute of Ontario	Arthropoda	Insecta	Ephemeroptera	Baetidae		Acentrella	Acentrella parvula	Jeffrey M. Webb	jmw975@yahoo.com		S	A		::taxonomy:origID: Acentrella cf. parvula::endTaxonomy:Light trap			D.Baird,X.Zhou,K.Heard,C.Curry,R.Bedford,A.Martens,J.Crocker	23-Jun-2008		Canada	New Brunswick	Miramichi		McGraw Brook Site 1	46.822	-66.109
09NBMAY-0807	EPHNB807-09	GU682050	EPHNB	658[0n]	09NBMAY-0807			Biodiversity Institute of Ontario	Arthropoda	Insecta	Ephemeroptera	Baetidae		Acentrella	Acentrella parvula	Jeffrey M. Webb	jmw975@yahoo.com		S	A		::taxonomy:origID: Acentrella cf. parvula::endTaxonomy:Light trap			D.Baird,X.Zhou,K.Heard,C.Curry,R.Bedford,A.Martens,J.Crocker	23-Jun-2008		Canada	New Brunswick	Miramichi		McGraw Brook Site 1	46.822	-66.109
09NBMAY-0805	EPHNB805-09	GU682060	EPHNB	658[0n]	09NBMAY-0805			Biodiversity Institute of Ontario	Arthropoda	Insecta	Ephemeroptera	Baetidae		Acentrella	Acentrella parvula	Jeffrey M. Webb	jmw975@yahoo.com		S	A		::taxonomy:origID: Acentrella cf. parvula::endTaxonomy:Light trap			D.Baird,X.Zhou,K.Heard,C.Curry,R.Bedford,A.Martens,J.Crocker	23-Jun-2008		Canada	New Brunswick	Miramichi		McGraw Brook Site 1	46.822	-66.109
09NBMAY-0167	EPHNB167-09	JQ662530	EPHNB	658[0n]	09NBMAY-0167			Biodiversity Institute of Ontario	Arthropoda	Insecta	Ephemeroptera	Baetidae		Acentrella	Acentrella parvula	Jeffrey M. Webb	jmw975@yahoo.com		S	A		::taxonomy:origID: Acentrella cf. parvula::endTaxonomy:Light trap 2			C.Curry, D.Baird	24-Jun-2008		Canada	New Brunswick	Miramichi		Bartibog/Fins&Feathers Site: 3003	47.111	-65.386
LJNY-137	NYMAY137-07	JQ662235	NYMAY	658[0n]	LJNY-137			Indiana University	Arthropoda	Insecta	Ephemeroptera	Baetidae		Acentrella	Acentrella parvula	Luke M. Jacobus	luke.jacobus@gmail.com	F	S	I	larva,female				L Meyers	02-Aug-2007		United States	New York			Warren Co., Hudson R at Rt28 1 mi E of N. River	43.48	-73.819
LJNY-110	NYMAY110-07	JQ662266	NYMAY	658[0n]	LJNY-110			Indiana University	Arthropoda	Insecta	Ephemeroptera	Baetidae		Acentrella	Acentrella parvula	Luke M. Jacobus	luke.jacobus@gmail.com	M	S	I	larva,male				L Meyers & B Kondratieff	28-Jun-2007		United States	New York			Herkimer Co., SB Moose R, Rt 28 nr County Line	43.611	-75.103
LJNY-135	NYMAY135-07	JQ663209	NYMAY	658[0n]	LJNY-135			Indiana University	Arthropoda	Insecta	Ephemeroptera	Baetidae		Acentrella	Acentrella parvula	Luke M. Jacobus	luke.jacobus@gmail.com	M	S	I	larva,male	|originalID: Acentrella cf. parvula			L Meyers	02-Aug-2007		United States	New York			Warren Co., Hudson R at Rt28 1 mi E of N. River	43.48	-73.819
LJNY-136	NYMAY136-07	JQ662303	NYMAY	658[0n]	LJNY-136			Indiana University	Arthropoda	Insecta	Ephemeroptera	Baetidae		Acentrella	Acentrella parvula	Luke M. Jacobus	luke.jacobus@gmail.com	M	S	I	larva,male				L Meyers	02-Aug-2007		United States	New York			Warren Co., Hudson R at Rt28 1 mi E of N. River	43.48	-73.819
09NBMAY-0843	EPHNB843-09	GU682033	EPHNB	658[0n]	09NBMAY-0843			Biodiversity Institute of Ontario	Arthropoda	Insecta	Ephemeroptera	Baetidae		Acentrella	Acentrella parvula	Jeffrey M. Webb	jmw975@yahoo.com		S	A		::taxonomy:origID: Acentrella cf. parvula::endTaxonomy:Light trap			D.Baird,X.Zhou,K.Heard,C.Curry,R.Bedford,A.Martens,J.Crocker	23-Jun-2008		Canada	New Brunswick	Miramichi		McGraw Brook Site 2	46.823	-66.11
09NBMAY-0830	EPHNB830-09	GU682037	EPHNB	658[0n]	09NBMAY-0830			Biodiversity Institute of Ontario	Arthropoda	Insecta	Ephemeroptera	Baetidae		Acentrella	Acentrella parvula	Jeffrey M. Webb	jmw975@yahoo.com		S	A		::taxonomy:origID: Acentrella cf. parvula::endTaxonomy:Light trap			D.Baird,X.Zhou,K.Heard,C.Curry,R.Bedford,A.Martens,J.Crocker	23-Jun-2008		Canada	New Brunswick	Miramichi		McGraw Brook Site 2	46.823	-66.11
09NBMAY-0352	EPHNB352-09	JQ662931	EPHNB	652[0n]	09NBMAY-0352			Biodiversity Institute of Ontario	Arthropoda	Insecta	Ephemeroptera	Baetidae		Acentrella	Acentrella parvula	Jeffrey M. Webb	jmw975@yahoo.com		S	A		::taxonomy:origID: Acentrella cf. parvula::endTaxonomy:Light trap 1			D.Baird,J.Crocker	25-Jun-2008		Canada	New Brunswick	Miramichi		Exmoor Site#7	46.971	-65.853
BIOUG00638-F08	WEAI064-11	JQ662844	WEAI	658[0n]	JWA20110611-1		BIOUG	Biodiversity Institute of Ontario	Arthropoda	Insecta	Ephemeroptera	Baetidae		Acentrella	Acentrella parvula	Jeffrey M. Webb	jmw975@yahoo.com				topotype		whole specimen in ethanol		J. Webb	11-Jun-2011		Canada	Ontario	Oxford County	Tillsonburg	Big Otter Creek at confluence with Cedar Creek	42.855	-80.725
09NBMAY-0045	EPHNB045-09	JQ663160	EPHNB	655[1n]	09NBMAY-0045			Biodiversity Institute of Ontario	Arthropoda	Insecta	Ephemeroptera	Baetidae		Acentrella	Acentrella parvula	Jeffrey M. Webb	jmw975@yahoo.com		S	A		::taxonomy:origID:Acentrella cf. parvula::endTaxonomy:Malaise trap			S.Ross, M.Price,K.Baisley,N.Poirier	15-Jul-2008		Canada	New Brunswick	Miramichi		Little SW Site	46.953	-65.871
09NBMAY-0356	EPHNB356-09	JQ662574	EPHNB	655[0n]	09NBMAY-0356			Biodiversity Institute of Ontario	Arthropoda	Insecta	Ephemeroptera	Baetidae		Acentrella	Acentrella parvula	Jeffrey M. Webb	jmw975@yahoo.com		S	A		::taxonomy:origID: Acentrella cf. parvula::endTaxonomy:Light trap 1			D.Baird,J.Crocker	25-Jun-2008		Canada	New Brunswick	Miramichi		Exmoor Site#7	46.971	-65.853
09NBMAY-0358	EPHNB358-09	JQ663195	EPHNB	634[0n]	09NBMAY-0358			Biodiversity Institute of Ontario	Arthropoda	Insecta	Ephemeroptera	Baetidae		Acentrella	Acentrella parvula	Jeffrey M. Webb	jmw975@yahoo.com		S	A		::taxonomy:origID: Baetid LJ sp. NB1::endTaxonomy:Light trap 1			D.Baird,J.Crocker	25-Jun-2008		Canada	New Brunswick	Miramichi		Exmoor Site#7	46.971	-65.853
09NBMAY-0852	EPHNB852-09	GU682152	EPHNB	658[0n]	09NBMAY-0852			Biodiversity Institute of Ontario	Arthropoda	Insecta	Ephemeroptera	Baetidae		Acentrella	Acentrella parvula	Jeffrey M. Webb	jmw975@yahoo.com		S	A		::taxonomy:origID: Acentrella cf. parvula::endTaxonomy:Light trap			D.Baird,X.Zhou,K.Heard,C.Curry,R.Bedford,A.Martens,J.Crocker	23-Jun-2008		Canada	New Brunswick	Miramichi		McGraw Brook Site 2	46.823	-66.11
09NBMAY-0361	EPHNB361-09	JQ663220	EPHNB	634[0n]	09NBMAY-0361			Biodiversity Institute of Ontario	Arthropoda	Insecta	Ephemeroptera	Baetidae		Acentrella	Acentrella parvula	Jeffrey M. Webb	jmw975@yahoo.com		S	A		::taxonomy:origID: Baetid LJ sp. NB1::endTaxonomy:Light trap 1			D.Baird,J.Crocker	25-Jun-2008		Canada	New Brunswick	Miramichi		Exmoor Site#7	46.971	-65.853
09NBMAY-0853	EPHNB853-09	GU682153	EPHNB	658[0n]	09NBMAY-0853			Biodiversity Institute of Ontario	Arthropoda	Insecta	Ephemeroptera	Baetidae		Acentrella	Acentrella parvula	Jeffrey M. Webb	jmw975@yahoo.com		S	A		::taxonomy:origID: Acentrella cf. parvula::endTaxonomy:Light trap			D.Baird,X.Zhou,K.Heard,C.Curry,R.Bedford,A.Martens,J.Crocker	23-Jun-2008		Canada	New Brunswick	Miramichi		McGraw Brook Site 2	46.823	-66.11
LJNY-138	NYMAY138-07	JQ662789	NYMAY	658[0n]	LJNY-138			Indiana University	Arthropoda	Insecta	Ephemeroptera	Baetidae		Acentrella	Acentrella parvula	Luke M. Jacobus	luke.jacobus@gmail.com	F	S	I	larva,female				L Meyers	02-Aug-2007		United States	New York			Warren Co., Hudson R at Rt28 1 mi E of N. River	43.48	-73.819
810_NSR_SK	SBEP134-03	AY326796	SBEP	630[0n]					Arthropoda	Insecta	Ephemeroptera	Baetidae		Acentrella	Acentrella parvula			U							Jeffrey M. Webb	10-Feb-1999		Canada	Saskatchewan	Northern Saskatchewan		Borden Bridge (why 16)	54	-106
09LJ20	LJMAY020-09	HM423545	LJMAY	652[0n]	09LJ20			Indiana University	Arthropoda	Insecta	Ephemeroptera	Baetidae		Acentrella	Acentrella sp.LJ1	Luke M. Jacobus	luke.jacobus@gmail.com		S	I	larva				L Jacobus, A Provonsha	06-Jun-2009		United States	Indiana	Brown Co.		Brown County SP, Strahl Lake spillway
09LJGSM-008	LJGSM008-10	HQ571172	LJGSM	658[0n]	09LJGSM-008			Biodiversity Institute of Ontario	Arthropoda	Insecta	Ephemeroptera	Baetidae		Acentrella	Acentrella turbida	Jeffrey M. Webb	jmw975@yahoo.com		S	I		site 1			Buchwalter et al.	19-Sep-2009		United States	North Carolina	Haywood Co.	Great Smoky Mountains NP, Cataloochee Valley	Nellie, Rough Fork Creek	35.6233	-83.114
07GSM-5930	SMMAY099-07	JQ661611	SMMAY	658[0n]	07GSM-5930			Indiana University	Arthropoda	Insecta	Ephemeroptera	Baetidae		Acentrella	Acentrella turbida	Luke M. Jacobus	luke.jacobus@gmail.com		S	I	larva	whole specimen|originalID: Acentrella turbida D			R. Edward DeWalt, David Etmier	16-May-2007		United States	Tennessee	Great Smoky Mountains National Park	Blount County	Abram's Creek Campground, at Rabbit Creek Trail	35.6059	-83.9346	350
07GSM-5985	SMMAY154-07	JQ661537	SMMAY	658[0n]	07GSM-5985			Indiana University	Arthropoda	Insecta	Ephemeroptera	Baetidae		Acentrella	Acentrella turbida	Luke M. Jacobus	luke.jacobus@gmail.com		S	I	larva	whole specimen|originalID: Acentrella turbida B			R. Edward DeWalt, L. Jacobus	18-May-2007		United States	Tennessee	Great Smoky Mountains National Park	Blount County	Little River, along Little River Rd.	35.6706	-83.6937	372
HIEPT-1132	HIEPT194-10	HQ566725	HIEPH	658[0n]	HIEPT-1132			Pennington Associates Inc.	Arthropoda	Insecta	Ephemeroptera	Baetidae		Acentrella	Acentrella turbida	Christy J. Geraci	hydropsychid@gmail.com		S	I		::taxonomy:name updated based on NJ tree: Original ID= Acentrella sp.::endTaxonomy:			J. Worsham	05-May-2010		United States	Georgia	Rabun/Oconee Co.	Chattooga R.	at State Rd. 28	34.9192	-83.1687	582
09LJGSM-010	LJGSM010-10	HQ571173	LJGSM	658[0n]	09LJGSM-010			Biodiversity Institute of Ontario	Arthropoda	Insecta	Ephemeroptera	Baetidae		Acentrella	Acentrella turbida	Jeffrey M. Webb	jmw975@yahoo.com		S	I		site 1			Buchwalter et al.	19-Sep-2009		United States	North Carolina	Haywood Co.	Great Smoky Mountains NP, Cataloochee Valley	Nellie, Rough Fork Creek	35.6233	-83.114
07PROBE-2437	EPCHU529-07	GU115034	EPCHU	658[0n]	07PROBE-2437			Biodiversity Institute of Ontario	Arthropoda	Insecta	Ephemeroptera	Baetidae		Acentrella	Acentrella turbida	Luke M. Jacobus	luke.jacobus@gmail.com		S	A		Light trap<VERBATIM LOCALITY>|Backyard, 111 Hearne St., Churchill|58.769|-94.16|8</VERBATIM LOCALITY>			J.McGowan	21-Jul-2007		Canada	Manitoba	Churchill	Town of Churchill	111 Hearne St., backyard	58.769	-94.16	8
09LJGSM-022	LJGSM022-10	HQ571185	LJGSM	658[0n]	09LJGSM-022			Biodiversity Institute of Ontario	Arthropoda	Insecta	Ephemeroptera	Baetidae		Acentrella	Acentrella turbida	Jeffrey M. Webb	jmw975@yahoo.com		S	I		site 2			Buchwalter et al.	19-Sep-2009		United States	North Carolina	Haywood Co.	Great Smoky Mountains NP, Cataloochee Valley	Cataloochee Creek	35.6457	-83.0764
07GSM-5929	SMMAY098-07	JQ663087	SMMAY	658[0n]	07GSM-5929			Indiana University	Arthropoda	Insecta	Ephemeroptera	Baetidae		Acentrella	Acentrella turbida	Luke M. Jacobus	luke.jacobus@gmail.com		S	I	larva	whole specimen|originalID: Acentrella turbida B			R. Edward DeWalt, David Etmier	16-May-2007		United States	Tennessee	Great Smoky Mountains National Park	Blount County	Abram's Creek Campground, at Rabbit Creek Trail	35.6059	-83.9346	350
07GSM-5957	SMMAY126-07	JQ663098	SMMAY	658[0n]	07GSM-5957			Indiana University	Arthropoda	Insecta	Ephemeroptera	Baetidae		Acentrella	Acentrella turbida	Luke M. Jacobus	luke.jacobus@gmail.com		S	I	larva	whole specimen|originalID: Acentrella turbida C			R. Edward DeWalt	17-May-2007		United States	North Carolina	Great Smoky Mountains National Park	Swain County	Twentymile Creek at Twentymile Creek Ranger Station	35.467	-83.8784	408
BIOUG00639-B05	WEAI114-11	JQ663071	WEAI	658[0n]	JW20110618-1-1			Biodiversity Institute of Ontario	Arthropoda	Insecta	Ephemeroptera	Baetidae		Acentrella	Acentrella turbida	Jeffrey M. Webb	jmw975@yahoo.com		S	I					Jeff Webb	18-Jun-2011		Canada	Ontario	Wellington County	South Saugeen River at Hwy 89		43.972	-80.789
07GSM-5926	SMMAY095-07	JQ662684	SMMAY	658[0n]	07GSM-5926			Indiana University	Arthropoda	Insecta	Ephemeroptera	Baetidae		Acentrella	Acentrella turbida	Luke M. Jacobus	luke.jacobus@gmail.com		S	I	larva	whole specimen|originalID: Acentrella turbida D			R. Edward DeWalt, David Etmier	16-May-2007		United States	Tennessee	Great Smoky Mountains National Park	Blount County	Abram's Creek Campground, at Rabbit Creek Trail	35.6059	-83.9346	350
LJNY-182	NYMAY182-07	JQ662882	NYMAY	658[0n]	LJNY-182			Indiana University	Arthropoda	Insecta	Ephemeroptera	Baetidae		Acentrella	Acentrella turbida	Luke M. Jacobus	luke.jacobus@gmail.com	M	S	A	male	|originalID: Acentrella turbida C			L Meyers	23-May-2006		United States	New York			Clinton Co., SB Saranac R at Silver Lake Rd
09LJGSM-035	LJGSM035-10	HQ571192	LJGSM	658[0n]	09LJGSM-035			Biodiversity Institute of Ontario	Arthropoda	Insecta	Ephemeroptera	Baetidae		Acentrella	Acentrella turbida	Jeffrey M. Webb	jmw975@yahoo.com		S	I		site 2			Buchwalter et al.	19-Sep-2009		United States	North Carolina	Haywood Co.	Great Smoky Mountains NP, Cataloochee Valley	Cataloochee Creek	35.6457	-83.0764
07GSM-5958	SMMAY127-07	JQ662315	SMMAY	658[0n]	07GSM-5958			Indiana University	Arthropoda	Insecta	Ephemeroptera	Baetidae		Acentrella	Acentrella turbida	Luke M. Jacobus	luke.jacobus@gmail.com		S	I	larva	whole specimen|originalID: Acentrella turbida C			R. Edward DeWalt	17-May-2007		United States	North Carolina	Great Smoky Mountains National Park	Swain County	Twentymile Creek at Twentymile Creek Ranger Station	35.467	-83.8784	408
07GSM-5959	SMMAY128-07	JQ662783	SMMAY	658[0n]	07GSM-5959			Indiana University	Arthropoda	Insecta	Ephemeroptera	Baetidae		Acentrella	Acentrella turbida	Luke M. Jacobus	luke.jacobus@gmail.com		S	I	larva	whole specimen|originalID: Acentrella turbida C			R. Edward DeWalt	17-May-2007		United States	North Carolina	Great Smoky Mountains National Park	Swain County	Twentymile Creek at Twentymile Creek Ranger Station	35.467	-83.8784	408
LJNY-186	NYMAY186-07	JQ662453	NYMAY	658[0n]	LJNY-186			Indiana University	Arthropoda	Insecta	Ephemeroptera	Baetidae		Acentrella	Acentrella turbida	Luke M. Jacobus	luke.jacobus@gmail.com	M	S	A	male	|originalID: Acentrella turbida C			L Meyers	23-May-2006		United States	New York			Clinton Co., SB Saranac R at Silver Lake Rd
HIEPT-1171	HIEPT233-10	HQ566759	HIEPH	658[0n]	HIEPT-1171			Kentucky Department of Environmental Protection	Arthropoda	Insecta	Ephemeroptera	Baetidae		Acentrella	Acentrella turbida	Christy J. Geraci	hydropsychid@gmail.com		S	I		::taxonomy:name updated based on NJ tree: Original ID= Acentrella sp.::endTaxonomy:			A. Payne	05-May-2010		United States	Georgia	Rabun/Oconee Co.	Chattooga R.	at State Rd. 28	34.9192	-83.1687	582
LJNY-183	NYMAY183-07	JQ663196	NYMAY	658[0n]	LJNY-183			Indiana University	Arthropoda	Insecta	Ephemeroptera	Baetidae		Acentrella	Acentrella turbida	Luke M. Jacobus	luke.jacobus@gmail.com	M	S	A	male	|originalID: Acentrella turbida C			L Meyers	23-May-2006		United States	New York			Clinton Co., SB Saranac R at Silver Lake Rd
LJNY-150	NYMAY150-07	JQ663197	NYMAY	557[1n]	LJNY-150			Indiana University	Arthropoda	Insecta	Ephemeroptera	Baetidae		Acentrella	Acentrella turbida	Luke M. Jacobus	luke.jacobus@gmail.com	M	S	A	male	|originalID: Acentrella turbida C			L Meyers	26-May-2006		United States	New York			Clinton Co., Main Stem Saranac R at Strackville Rd
LJNY-184	NYMAY184-07	JQ662317	NYMAY	658[0n]	LJNY-184			Indiana University	Arthropoda	Insecta	Ephemeroptera	Baetidae		Acentrella	Acentrella turbida	Luke M. Jacobus	luke.jacobus@gmail.com	M	S	A	male	|originalID: Acentrella turbida C			L Meyers	23-May-2006		United States	New York			Clinton Co., SB Saranac R at Silver Lake Rd
LJNY-181	NYMAY181-07	JQ662506	NYMAY	658[0n]	LJNY-181			Indiana University	Arthropoda	Insecta	Ephemeroptera	Baetidae		Acentrella	Acentrella turbida	Luke M. Jacobus	luke.jacobus@gmail.com	M	S	A	male	|originalID: Acentrella turbida C			L Meyers	23-May-2006		United States	New York			Clinton Co., SB Saranac R at Silver Lake Rd
BIOUG00639-B06	WEAI115-11	JQ661974	WEAI	658[0n]	JW20110618-1-1			Biodiversity Institute of Ontario	Arthropoda	Insecta	Ephemeroptera	Baetidae		Acentrella	Acentrella turbida	Jeffrey M. Webb	jmw975@yahoo.com		S	I					Jeff Webb	18-Jun-2011		Canada	Ontario	Wellington County	South Saugeen River at Hwy 89		43.972	-80.789
HIMAY-0007	HIEPT038-09	GU713296	HIEPH	658[0n]	EBA-9			National Museum of Natural History, Smithsonian Institution	Arthropoda	Insecta	Ephemeroptera	Baetidae		Acentrella	Acentrella turbida	Christy J. Geraci	hydropsychid@gmail.com		S	I		::taxonomy:name updated based on NJ tree: Original ID=Acentrella::endTaxonomy:larva			L.A. Farmer	03-Jun-2009		United States	South Carolina	Oconee County	Chattooga River	at state rt 28	34.9192	-83.1687	582
BIOUG00639-A08	WEAI105-11	JQ662132	WEAI	658[0n]	JW20110618-1-1			Biodiversity Institute of Ontario	Arthropoda	Insecta	Ephemeroptera	Baetidae		Acentrella	Acentrella turbida	Jeffrey M. Webb	jmw975@yahoo.com		S	I					Jeff Webb	18-Jun-2011		Canada	Ontario	Wellington County	South Saugeen River at Hwy 89		43.972	-80.789
LJNY-185	NYMAY185-07	JQ662099	NYMAY	658[0n]	LJNY-185			Indiana University	Arthropoda	Insecta	Ephemeroptera	Baetidae		Acentrella	Acentrella turbida	Luke M. Jacobus	luke.jacobus@gmail.com	M	S	A	male	|originalID: Acentrella turbida C			L Meyers	23-May-2006		United States	New York			Clinton Co., SB Saranac R at Silver Lake Rd
LJNY-180	NYMAY180-07	JQ661761	NYMAY	658[0n]	LJNY-180			Indiana University	Arthropoda	Insecta	Ephemeroptera	Baetidae		Acentrella	Acentrella turbida	Luke M. Jacobus	luke.jacobus@gmail.com	M	S	A	male	|originalID: Acentrella turbida C			L Meyers	23-May-2006		United States	New York			Clinton Co., SB Saranac R at Silver Lake Rd
09LJGSM-011	LJGSM011-10	HQ571174	LJGSM	658[0n]	09LJGSM-011			Biodiversity Institute of Ontario	Arthropoda	Insecta	Ephemeroptera	Baetidae		Acentrella	Acentrella turbida	Jeffrey M. Webb	jmw975@yahoo.com		S	I		site 2			Buchwalter et al.	19-Sep-2009		United States	North Carolina	Haywood Co.	Great Smoky Mountains NP, Cataloochee Valley	Cataloochee Creek	35.6457	-83.0764
07PROBE-2439	EPCHU531-07	GU115035	EPCHU	658[0n]	07PROBE-2439			Biodiversity Institute of Ontario	Arthropoda	Insecta	Ephemeroptera	Baetidae		Acentrella	Acentrella turbida	Luke M. Jacobus	luke.jacobus@gmail.com		S	A		Light trap<VERBATIM LOCALITY>|Backyard, 111 Hearne St., Churchill|58.769|-94.16|8</VERBATIM LOCALITY>			J.McGowan	21-Jul-2007		Canada	Manitoba	Churchill	Town of Churchill	111 Hearne St., backyard	58.769	-94.16	8
07PROBE-2430	EPCHU522-07	GU115033	EPCHU	658[0n]	07PROBE-2430			Biodiversity Institute of Ontario	Arthropoda	Insecta	Ephemeroptera	Baetidae		Acentrella	Acentrella turbida	Xin Zhou	xinzhoubgi@gmail.com		S	A		Light trap<VERBATIM LOCALITY>|Backyard, 111 Hearne St., Churchill|58.769|-94.16|8</VERBATIM LOCALITY>			J.McGowan	21-Jul-2007		Canada	Manitoba	Churchill	Town of Churchill	111 Hearne St., backyard	58.769	-94.16	8
LJNY-188	NYMAY188-07	JQ662536	NYMAY	658[0n]	LJNY-188			Indiana University	Arthropoda	Insecta	Ephemeroptera	Baetidae		Acentrella	Acentrella turbida	Luke M. Jacobus	luke.jacobus@gmail.com	M	S	A	male	|originalID: Acentrella turbida C			L Meyers	23-May-2006		United States	New York			Clinton Co., SB Saranac R at Silver Lake Rd
10HIMXD-0136	HIMXD136-10	HQ958757	HIEPH	658[0n]	10HIMXD-0136			Biodiversity Institute of Ontario	Arthropoda	Insecta	Ephemeroptera	Baetidae		Acentrella	Acentrella turbida	Christy J. Geraci	hydropsychid@gmail.com		S	I		::taxonomy:name updated based on NJ tree: Original ID= Acentrella sp.::endTaxonomy:			Oyuna Yadamsuren	03-May-2010		United States	North Carolina	Macon Co.	East Fk. Overflow Ck.	Blue Valley	35.0182	-83.2445	780
LJNY-187	NYMAY187-07	JQ661893	NYMAY	658[0n]	LJNY-187			Indiana University	Arthropoda	Insecta	Ephemeroptera	Baetidae		Acentrella	Acentrella turbida	Luke M. Jacobus	luke.jacobus@gmail.com	M	S	A	male	|originalID: Acentrella turbida C			L Meyers	23-May-2006		United States	New York			Clinton Co., SB Saranac R at Silver Lake Rd
HIEPT-1173	HIEPT235-10	HQ566761	HIEPH	658[0n]	HIEPT-1173			Kentucky Department of Environmental Protection	Arthropoda	Insecta	Ephemeroptera	Baetidae		Acerpenna	Acerpenna macdunnoughi	Christy J. Geraci	hydropsychid@gmail.com		S	I		::taxonomy:name updated based on NJ tree: Original ID= Acerpenna sp.::endTaxonomy:			A. Payne	06-May-2010		United States	North Carolina	Jackson/Transylvania Co.	Whitewater R.	downstream of NC Rt. 281	35.0368	-83.0198	800
09LJ118	LJMAY118-09	GU713793	LJMAY	658[0n]	09LJ118			Indiana University	Arthropoda	Insecta	Ephemeroptera	Baetidae		Acerpenna	Acerpenna macdunnoughi	Luke M. Jacobus	luke.jacobus@gmail.com		S	I	larva				LM Jacobus	17-Apr-2009		United States	Indiana	Bartholomew Co.		White Cr, at farm crossing south of Co. Rd. 930 S
SWRC-Am_H_07	DHF207-09	HM399129	DHF	658[0n]		Am_H_07	SWRC	Stroud Water Research Center	Arthropoda	Insecta	Ephemeroptera	Baetidae		Acerpenna	Acerpenna macdunnoughi	David H. Funk	dhfunk@stroudcenter.org	F	A	A	unisexual population, reared, jar 514	adult tissue frozen at -80degC, larval exuviae in ethanol			DHFunk	18-Apr-2007		United States	Pennsylvania	Chester Co.		East Fork East Branch White Clay Creek	39.859	-75.784
BIOUG00640-C03	LJMAY273-11	JQ661831	LJMAY	658[0n]	L#LJMAY2011-017			Biodiversity Institute of Ontario	Arthropoda	Insecta	Ephemeroptera	Baetidae		Acerpenna	Acerpenna macdunnoughi	Jeffrey M. Webb	jmw975@yahoo.com		S	I		definitely looks different from other A. pygmaea: different colour pattern, gills 7 wider and less asymmetrical, but more so than most macdunnoughi			L. Jacobus	10-Apr-2011		United States	Tennessee	Great Smoky Mountains National Park	Cataloochee Creek
SWRC-Am_Nev_03	DHF208-09	HM399130	DHF	658[0n]		Am_Nev_03	SWRC	Stroud Water Research Center	Arthropoda	Insecta	Ephemeroptera	Baetidae		Acerpenna	Acerpenna macdunnoughi	David H. Funk	dhfunk@stroudcenter.org	M	S	A	reared, jar 245	adult tissue frozen at -80degC, larval exuviae in ethanol			DHFunk	19-May-2005		United States	New York	Sullivan Co.		Neversink River	41.901	-74.581
SWRC-Am_Nev_04	DHF209-09	HM399131	DHF	658[0n]		Am_Nev_04	SWRC	Stroud Water Research Center	Arthropoda	Insecta	Ephemeroptera	Baetidae		Acerpenna	Acerpenna macdunnoughi	David H. Funk	dhfunk@stroudcenter.org	F	S	A	reared, jar 245	adult tissue frozen at -80degC, larval exuviae in ethanol			DHFunk	19-May-2005		United States	New York	Sullivan Co.		Neversink River	41.901	-74.581
BIOUG00640-C02	LJMAY272-11	JQ662076	LJMAY	658[0n]	L#LJMAY2011-017			Biodiversity Institute of Ontario	Arthropoda	Insecta	Ephemeroptera	Baetidae		Acerpenna	Acerpenna macdunnoughi	Jeffrey M. Webb	jmw975@yahoo.com		S	I		definitely looks different from other A. pygmaea: different colour pattern, gills 7 wider and less asymmetrical, but more so than most macdunnoughi			L. Jacobus	10-Apr-2011		United States	Tennessee	Great Smoky Mountains National Park	Cataloochee Creek
07PROBE-07107	EPCHU369-07	GU115040	EPCHU	658[0n]	07PROBE-07107			Biodiversity Institute of Ontario	Arthropoda	Insecta	Ephemeroptera	Baetidae		Acerpenna	Acerpenna pygmaea	Luke M. Jacobus	luke.jacobus@gmail.com		S	A		Sweep net<VERBATIM LOCALITY>|Churchill river at the Weir|58.676|-94.168|1</VERBATIM LOCALITY>			T.Ekrem	25-Jul-2007		Canada	Manitoba	Churchill	11 km S Churchill, Churchill River weir	Churchill river at the Weir	58.676	-94.168	1
07PROBE-07101	EPCHU363-07	GU115038	EPCHU	658[0n]	07PROBE-07101			Biodiversity Institute of Ontario	Arthropoda	Insecta	Ephemeroptera	Baetidae		Acerpenna	Acerpenna pygmaea	Luke M. Jacobus	luke.jacobus@gmail.com		S	A		Sweep net<VERBATIM LOCALITY>|Churchill river at the Weir|58.676|-94.168|1</VERBATIM LOCALITY>			T.Ekrem	25-Jul-2007		Canada	Manitoba	Churchill	11 km S Churchill, Churchill River weir	Churchill river at the Weir	58.676	-94.168	1
FAMUBOLD0089	FAMAY089-07	JQ662737	FAMAY	658[0n]	NAPJC	NAPJC		Florida Agricultural and Mechanical University	Arthropoda	Insecta	Ephemeroptera	Baetidae		Acerpenna	Acerpenna pygmaea	Bart Richard	barton.richard@famu.edu	M	S	I	larva, male							United States	Florida			Jenkins Ck
FAMUBOLD0090	FAMAY090-07	JQ662810	FAMAY	658[0n]	NAPSC	NAPSC		Florida Agricultural and Mechanical University	Arthropoda	Insecta	Ephemeroptera	Baetidae		Acerpenna	Acerpenna pygmaea	Bart Richard	barton.richard@famu.edu	M	S	I	larva, male							United States	Florida			Sweetwater Ck
07PROBE-07106	EPCHU368-07	GU115039	EPCHU	658[0n]	07PROBE-07106			Biodiversity Institute of Ontario	Arthropoda	Insecta	Ephemeroptera	Baetidae		Acerpenna	Acerpenna pygmaea	Xin Zhou	xinzhoubgi@gmail.com		S	A	BCDID	Sweep net<VERBATIM LOCALITY>|Churchill river at the Weir|58.676|-94.168|1</VERBATIM LOCALITY>			T.Ekrem	25-Jul-2007		Canada	Manitoba	Churchill	11 km S Churchill, Churchill River weir	Churchill river at the Weir	58.676	-94.168	1
07PROBE-07111	EPCHU373-07	GU115037	EPCHU	658[0n]	07PROBE-07111			Biodiversity Institute of Ontario	Arthropoda	Insecta	Ephemeroptera	Baetidae		Acerpenna	Acerpenna pygmaea	Luke M. Jacobus	luke.jacobus@gmail.com		S	A		Sweep net<VERBATIM LOCALITY>|Churchill river at the Weir|58.676|-94.168|1</VERBATIM LOCALITY>			T.Ekrem	25-Jul-2007		Canada	Manitoba	Churchill	11 km S Churchill, Churchill River weir	Churchill river at the Weir	58.676	-94.168	1
FAMUBOLD0096	FAMAY096-07	JQ662642	FAMAY	658[0n]	AFAPWCH	AFAPWCH		Florida Agricultural and Mechanical University	Arthropoda	Insecta	Ephemeroptera	Baetidae		Acerpenna	Acerpenna pygmaea	Bart Richard	barton.richard@famu.edu	F	S	A	female	BOX250-E1						United States	Florida			Weaver Ck headwaters
FAMUBOLD0047	FAMAY047-07	JQ663051	FAMAY	632[0n]	AFAPWCH	AFAPWCH		Florida Agricultural and Mechanical University	Arthropoda	Insecta	Ephemeroptera	Baetidae		Acerpenna	Acerpenna pygmaea	Bart Richard	barton.richard@famu.edu	F	S	A	female							United States	Florida			Weaver Ck headwaters
08INHSE-0024	INHSE024-08	JQ663315	INHSE	658[1n]	08INHSE-0024	77109		Illinois Natural History Survey	Arthropoda	Insecta	Ephemeroptera	Baetidae		Acerpenna	Acerpenna pygmaea	R. Edward Dewalt	edewalt@inhs.uiuc.edu		S	I					R. E. DeWalt RED-2005-035, K. Moss	13-Apr-2005		United States	Illinois	Pulaski	Crooked Creek	4.5 km NE Ullin	37.316	-89.161
SWRC-Bs_Che_14	DHF205-09	HM399127	DHF	658[0n]		Bs_Che_14	SWRC	Stroud Water Research Center	Arthropoda	Insecta	Ephemeroptera	Baetidae		Acerpenna	Acerpenna pygmaea	David H. Funk	dhfunk@stroudcenter.org	M	S	A	reared, jar 240	adult tissue frozen at -80degC, larval exuviae in ethanol			DHFunk, AJByler	03-May-2005		United States	Alabama	Clay Co.		Cheaha Creek	33.457	-85.869	244
09ELEPT-007	ELPYO577-09	HM400745	ELPYO	658[0n]	L#09ELEPT-004			Biodiversity Institute of Ontario	Arthropoda	Insecta	Ephemeroptera	Baetidae		Acerpenna	Acerpenna pygmaea	Xin Zhou	xinzhoubgi@gmail.com		S	A		Light trap			X. Zhou, S. Shokralla, S. Taidi, G. Singer	02-Sep-2009		Canada	Ontario	Elora	Grand River at Weisenberg Rd bridge		43.6302	-80.4765
FAMUBOLD0095	FAMAY095-07	JQ661627	FAMAY	658[0n]	NAPWCH	NAPWCH		Florida Agricultural and Mechanical University	Arthropoda	Insecta	Ephemeroptera	Baetidae		Acerpenna	Acerpenna pygmaea	Bart Richard	barton.richard@famu.edu		S	I	larva	BOX250-D12						United States	Florida			Weaver Ck headwaters
SWRC-Bs_Che_12	DHF206-09	HM399128	DHF	658[0n]		Bs_Che_12	SWRC	Stroud Water Research Center	Arthropoda	Insecta	Ephemeroptera	Baetidae		Acerpenna	Acerpenna pygmaea	David H. Funk	dhfunk@stroudcenter.org	M	S	A	reared, jar 240	adult tissue frozen at -80degC, larval exuviae in ethanol			DHFunk, AJByler	03-May-2005		United States	Alabama	Clay Co.		Cheaha Creek	33.457	-85.869	244
09NBMAY-0338	EPHNB338-09	JQ663151	EPHNB	582[0n]	09NBMAY-0338			Biodiversity Institute of Ontario	Arthropoda	Insecta	Ephemeroptera	Baetidae		Acerpenna	Acerpenna pygmaea	Luke M. Jacobus	luke.jacobus@gmail.com		S	A		Light trap 1			D.Baird,J.Crocker	25-Jun-2008		Canada	New Brunswick	Miramichi		Exmoor Site#7	46.971	-65.853
07PROBE-07046	EPCHU308-07	GU115036	EPCHU	658[1n]	07PROBE-07046			Biodiversity Institute of Ontario	Arthropoda	Insecta	Ephemeroptera	Baetidae		Acerpenna	Acerpenna pygmaea	Luke M. Jacobus	luke.jacobus@gmail.com		S	A		<VERBATIM LOCALITY>|Goose Creek, Marina|58.663|-94.167|</VERBATIM LOCALITY>			E.Stur	14-Jul-2007		Canada	Manitoba	Churchill	12 km S Churchill, Goose Creek Marina		58.663	-94.167
07PROBE-2309	EPCHU401-07	GU115042	EPCHU	634[0n]	07PROBE-2309			Biodiversity Institute of Ontario	Arthropoda	Insecta	Ephemeroptera	Baetidae		Acerpenna	Acerpenna pygmaea	Luke M. Jacobus	luke.jacobus@gmail.com		S	A		<VERBATIM LOCALITY>|Goose Creek at Marina|58.663|-94.167|</VERBATIM LOCALITY>			P.D.N. Hebert	17-Jul-2007		Canada	Manitoba	Churchill	12 km S Churchill, Goose Creek Marina	Goose Creek at	58.663	-94.167
07PROBE-2319	EPCHU411-07	GU115041	EPCHU	658[0n]	07PROBE-2319			Biodiversity Institute of Ontario	Arthropoda	Insecta	Ephemeroptera	Baetidae		Acerpenna	Acerpenna pygmaea	Luke M. Jacobus	luke.jacobus@gmail.com		S	A		<VERBATIM LOCALITY>|Goose Creek at Marina|58.663|-94.167|</VERBATIM LOCALITY>			P.D.N. Hebert	17-Jul-2007		Canada	Manitoba	Churchill	12 km S Churchill, Goose Creek Marina	Goose Creek at	58.663	-94.167
07PROBE-07077	EPCHU339-07	GU115047	EPCHU	658[0n]	07PROBE-07077			Biodiversity Institute of Ontario	Arthropoda	Insecta	Ephemeroptera	Baetidae		Acerpenna	Acerpenna sp. CHU1	Luke M. Jacobus	luke.jacobus@gmail.com		S	A		Originally identified as `Fallceon thermophilos`. Overall shape of the hindwing resembles Acerpenna sp. Variation of the wing venation is much less comparing to Baetid sp. CHU1. `One group, including 2259 has low diversity in its morphology. The hindwing has a long, marginal intercalary vein that resembles the longitudinal veins, but this intercalary does not extend to the base of the wing, and i…			X.Zhou	17-Jul-2007		Canada	Manitoba	Churchill	16 km SW Churchill, Churchill River Pump House	Churchill river at Pump house	58.626	-94.231	1
07PROBE-07096	EPCHU358-07	GU115049	EPCHU	658[0n]	07PROBE-07096			Biodiversity Institute of Ontario	Arthropoda	Insecta	Ephemeroptera	Baetidae		Acerpenna	Acerpenna sp. CHU1	Luke M. Jacobus	luke.jacobus@gmail.com		S	A		Sweep net. Originally identified as `Fallceon thermophilos`. Overall shape of the hindwing resembles Acerpenna sp. Variation of the wing venation is much less comparing to Baetid sp. CHU1. `One group, including 2259 has low diversity in its morphology. The hindwing has a long, marginal intercalary vein that resembles the longitudinal veins, but this intercalary does not extend to the base of the …			T.Ekrem	25-Jul-2007		Canada	Manitoba	Churchill	11 km S Churchill, Churchill River weir	Churchill river at the Weir	58.676	-94.168	1
07PROBE-2334	EPCHU426-07	GU115051	EPCHU	658[0n]	07PROBE-2334			Biodiversity Institute of Ontario	Arthropoda	Insecta	Ephemeroptera	Baetidae		Acerpenna	Acerpenna sp. CHU1	Luke M. Jacobus	luke.jacobus@gmail.com		S	A		Originally identified as `Fallceon thermophilos`. Overall shape of the hindwing resembles Acerpenna sp. Variation of the wing venation is much less comparing to Baetid sp. CHU1. `One group, including 2259 has low diversity in its morphology. The hindwing has a long, marginal intercalary vein that resembles the longitudinal veins, but this intercalary does not extend to the base of the wing, and i…			P.D.N. Hebert	17-Jul-2007		Canada	Manitoba	Churchill	12 km S Churchill, Goose Creek Marina	Goose Creek at	58.663	-94.167
07PROBE-07112	EPCHU374-07	GU115043	EPCHU	658[0n]	07PROBE-07112			Biodiversity Institute of Ontario	Arthropoda	Insecta	Ephemeroptera	Baetidae		Acerpenna	Acerpenna sp. CHU1	Luke M. Jacobus	luke.jacobus@gmail.com		S	A		Sweep net. Originally identified as `Fallceon thermophilos`. Overall shape of the hindwing resembles Acerpenna sp. Variation of the wing venation is much less comparing to Baetid sp. CHU1. `One group, including 2259 has low diversity in its morphology. The hindwing has a long, marginal intercalary vein that resembles the longitudinal veins, but this intercalary does not extend to the base of the …			T.Ekrem	25-Jul-2007		Canada	Manitoba	Churchill	11 km S Churchill, Churchill River weir	Churchill river at the Weir	58.676	-94.168	1
07PROBE-07113	EPCHU375-07	GU115044	EPCHU	658[1n]	07PROBE-07113			Biodiversity Institute of Ontario	Arthropoda	Insecta	Ephemeroptera	Baetidae		Acerpenna	Acerpenna sp. CHU1	Luke M. Jacobus	luke.jacobus@gmail.com		S	A		Sweep net. Originally identified as `Fallceon thermophilos`. Overall shape of the hindwing resembles Acerpenna sp. Variation of the wing venation is much less comparing to Baetid sp. CHU1. `One group, including 2259 has low diversity in its morphology. The hindwing has a long, marginal intercalary vein that resembles the longitudinal veins, but this intercalary does not extend to the base of the …			T.Ekrem	25-Jul-2007		Canada	Manitoba	Churchill	11 km S Churchill, Churchill River weir	Churchill river at the Weir	58.676	-94.168	1
07PROBE-07110	EPCHU372-07	GU115045	EPCHU	658[0n]	07PROBE-07110			Biodiversity Institute of Ontario	Arthropoda	Insecta	Ephemeroptera	Baetidae		Acerpenna	Acerpenna sp. CHU1	Luke M. Jacobus	luke.jacobus@gmail.com		S	A		Sweep net. Originally identified as `Fallceon thermophilos`. Overall shape of the hindwing resembles Acerpenna sp. Variation of the wing venation is much less comparing to Baetid sp. CHU1. `One group, including 2259 has low diversity in its morphology. The hindwing has a long, marginal intercalary vein that resembles the longitudinal veins, but this intercalary does not extend to the base of the …			T.Ekrem	25-Jul-2007		Canada	Manitoba	Churchill	11 km S Churchill, Churchill River weir	Churchill river at the Weir	58.676	-94.168	1
BIOUG00637-A01	WEAI001-11	JQ662765	WEAI	658[0n]	L#10PROBE-9261			Biodiversity Institute of Ontario	Arthropoda	Insecta	Ephemeroptera	Baetidae		Acerpenna	Acerpenna sp. CHU1	Jeffrey M. Webb	jmw975@yahoo.com		S	I		Dip net G - many, tiny+med Dip net			J. Witt	09-Aug-2010		Canada	Manitoba	Churchill	12 km S Churchill, Goose Creek Marina	Substrate	58.663	-94.166	2
07PROBE-07079	EPCHU341-07	GU115048	EPCHU	658[0n]	07PROBE-07079			Biodiversity Institute of Ontario	Arthropoda	Insecta	Ephemeroptera	Baetidae		Acerpenna	Acerpenna sp. CHU1	Luke M. Jacobus	luke.jacobus@gmail.com		S	A		Originally identified as `Fallceon thermophilos`. Overall shape of the hindwing resembles Acerpenna sp. Variation of the wing venation is much less comparing to Baetid sp. CHU1. `One group, including 2259 has low diversity in its morphology. The hindwing has a long, marginal intercalary vein that resembles the longitudinal veins, but this intercalary does not extend to the base of the wing, and i…			X.Zhou	17-Jul-2007		Canada	Manitoba	Churchill	16 km SW Churchill, Churchill River Pump House	Churchill river at Pump house	58.626	-94.231	1
07PROBE-2259	EPCHU257-07	GU115050	EPCHU	650[0n]	07PROBE-2259			Biodiversity Institute of Ontario	Arthropoda	Insecta	Ephemeroptera	Baetidae		Acerpenna	Acerpenna sp. CHU1	Luke M. Jacobus	luke.jacobus@gmail.com		S	A		Hand pick, adult photographed by J. Cossey. Originally identified as `Fallceon thermophilos`. Overall shape of the hindwing resembles Acerpenna sp. Variation of the wing venation is much less comparing to Baetid sp. CHU1. `One group, including 2259 has low diversity in its morphology. The hindwing has a long, marginal intercalary vein that resembles the longitudinal veins, but this intercalary do…			J.Cossey	18-Jul-2007		Canada	Manitoba	Churchill	11 km S Churchill, Churchill River weir	Churchill river at the Weir	58.676	-94.168	1
07PROBE-07076	EPCHU338-07	GU115046	EPCHU	658[0n]	07PROBE-07076			Biodiversity Institute of Ontario	Arthropoda	Insecta	Ephemeroptera	Baetidae		Acerpenna	Acerpenna sp. CHU1	Luke M. Jacobus	luke.jacobus@gmail.com		S	A		Originally identified as `Fallceon thermophilos`. Overall shape of the hindwing resembles Acerpenna sp. Variation of the wing venation is much less comparing to Baetid sp. CHU1. `One group, including 2259 has low diversity in its morphology. The hindwing has a long, marginal intercalary vein that resembles the longitudinal veins, but this intercalary does not extend to the base of the wing, and i…			X.Zhou	17-Jul-2007		Canada	Manitoba	Churchill	16 km SW Churchill, Churchill River Pump House	Churchill river at Pump house	58.626	-94.231	1
07PROBE-07114	EPCHU376-07	GU115052	EPCHU	658[0n]	07PROBE-07114			Biodiversity Institute of Ontario	Arthropoda	Insecta	Ephemeroptera	Baetidae		Acerpenna	Acerpenna sp.JMW1	Luke M. Jacobus	luke.jacobus@gmail.com		S	A		Sweep net. Originally identified as `Fallceon thermophilos`. Wing veination of the hind wing very variable. Shape of the hind wing slightly different from Acerpenna sp. CHU1. `The wing venation is different from an old drawing of F. thermophilos, so I meant that all of them should be called Diphetor sp. This cluster has considerable variation in the morphology of the hindwing venation that result…			T.Ekrem	25-Jul-2007		Canada	Manitoba	Churchill	11 km S Churchill, Churchill River weir	Churchill river at the Weir	58.676	-94.168	1
07PROBE-2285	EPCHU377-07	GU115053	EPCHU	655[0n]	07PROBE-2285			Biodiversity Institute of Ontario	Arthropoda	Insecta	Ephemeroptera	Baetidae		Acerpenna	Acerpenna sp.JMW1	Luke M. Jacobus	luke.jacobus@gmail.com		S	A		Originally identified as `Fallceon thermophilos`. Wing veination of the hind wing very variable. Shape of the hind wing slightly different from Acerpenna sp. CHU1. `The wing venation is different from an old drawing of F. thermophilos, so I meant that all of them should be called Diphetor sp. This cluster has considerable variation in the morphology of the hindwing venation that results in at lea…			P.D.N. Hebert	17-Jul-2007		Canada	Manitoba	Churchill	12 km S Churchill, Goose Creek Marina	Goose Creek at	58.663	-94.167
07PROBE-2438	EPCHU530-07	GU115062	EPCHU	658[0n]	07PROBE-2438			Biodiversity Institute of Ontario	Arthropoda	Insecta	Ephemeroptera	Baetidae		Acerpenna	Acerpenna sp.JMW1	Luke M. Jacobus	luke.jacobus@gmail.com		S	A		Light trap. Originally identified as `Fallceon thermophilos`. Wing veination of the hind wing very variable. Shape of the hind wing slightly different from Acerpenna sp. CHU1. `The wing venation is different from an old drawing of F. thermophilos, so I meant that all of them should be called Diphetor sp. This cluster has considerable variation in the morphology of the hindwing venation that resul…			J.McGowan	21-Jul-2007		Canada	Manitoba	Churchill	Town of Churchill	111 Hearne St., backyard	58.769	-94.16	8
BIOUG00639-B02	WEAI111-11	JQ662748	WEAI	658[0n]	JW20110618-1-1			Biodiversity Institute of Ontario	Arthropoda	Insecta	Ephemeroptera	Baetidae		Acerpenna	Acerpenna sp.JMW1	Jeffrey M. Webb	jmw975@yahoo.com		S	I					Jeff Webb	18-Jun-2011		Canada	Ontario	Wellington County	South Saugeen River at Hwy 89		43.972	-80.789
BIOUG00637-A02	WEAI002-11	JQ663311	WEAI	658[0n]	L#10PROBE-9261			Biodiversity Institute of Ontario	Arthropoda	Insecta	Ephemeroptera	Baetidae		Acerpenna	Acerpenna sp.JMW1	Jeffrey M. Webb	jmw975@yahoo.com		S	I		Dip net G - many, tiny+med Dip net			J. Witt	09-Aug-2010		Canada	Manitoba	Churchill	12 km S Churchill, Goose Creek Marina	Substrate	58.663	-94.166	2
07PROBE-2257	EPCHU255-07	GU115059	EPCHU	658[0n]	07PROBE-2257			Biodiversity Institute of Ontario	Arthropoda	Insecta	Ephemeroptera	Baetidae		Acerpenna	Acerpenna sp.JMW1	Luke M. Jacobus	luke.jacobus@gmail.com		S	A		Light trap. Originally identified as `Fallceon thermophilos`. Wing veination of the hind wing very variable. Shape of the hind wing slightly different from Acerpenna sp. CHU1. `The wing venation is different from an old drawing of F. thermophilos, so I meant that all of them should be called Diphetor sp. This cluster has considerable variation in the morphology of the hindwing venation that resul…			X.Zhou	21-Jul-2007		Canada	Manitoba	Churchill	12 km S Churchill, Goose Creek Marina		58.663	-94.167
07PROBE-2369	EPCHU461-07	GU115061	EPCHU	658[0n]	07PROBE-2369			Biodiversity Institute of Ontario	Arthropoda	Insecta	Ephemeroptera	Baetidae		Acerpenna	Acerpenna sp.JMW1	Luke M. Jacobus	luke.jacobus@gmail.com		S	A		Originally identified as `Fallceon thermophilos`. Wing veination of the hind wing very variable. Shape of the hind wing slightly different from Acerpenna sp. CHU1. `The wing venation is different from an old drawing of F. thermophilos, so I meant that all of them should be called Diphetor sp. This cluster has considerable variation in the morphology of the hindwing venation that results in at lea…			P.D.N. Hebert	17-Jul-2007		Canada	Manitoba	Churchill	12 km S Churchill, Goose Creek Marina	Goose Creek at	58.663	-94.167
07PROBE-07080	EPCHU342-07	GU115055	EPCHU	658[0n]	07PROBE-07080			Biodiversity Institute of Ontario	Arthropoda	Insecta	Ephemeroptera	Baetidae		Acerpenna	Acerpenna sp.JMW1	Luke M. Jacobus	luke.jacobus@gmail.com		S	A		Originally identified as `Fallceon thermophilos`. Wing veination of the hind wing very variable. Shape of the hind wing slightly different from Acerpenna sp. CHU1. `The wing venation is different from an old drawing of F. thermophilos, so I meant that all of them should be called Diphetor sp. This cluster has considerable variation in the morphology of the hindwing venation that results in at lea…			X.Zhou	17-Jul-2007		Canada	Manitoba	Churchill	16 km SW Churchill, Churchill River Pump House	Churchill river at Pump house	58.626	-94.231	1
07PROBE-07085	EPCHU347-07	GU115057	EPCHU	658[0n]	07PROBE-07085			Biodiversity Institute of Ontario	Arthropoda	Insecta	Ephemeroptera	Baetidae		Acerpenna	Acerpenna sp.JMW1	Luke M. Jacobus	luke.jacobus@gmail.com		S	A		Sweep net. Originally identified as `Fallceon thermophilos`. Wing veination of the hind wing very variable. Shape of the hind wing slightly different from Acerpenna sp. CHU1. `The wing venation is different from an old drawing of F. thermophilos, so I meant that all of them should be called Diphetor sp. This cluster has considerable variation in the morphology of the hindwing venation that result…			T.Ekrem	25-Jul-2007		Canada	Manitoba	Churchill	11 km S Churchill, Churchill River weir	Churchill river at the Weir	58.676	-94.168	1
07PROBE-2321	EPCHU413-07	GU115060	EPCHU	658[0n]	07PROBE-2321			Biodiversity Institute of Ontario	Arthropoda	Insecta	Ephemeroptera	Baetidae		Acerpenna	Acerpenna sp.JMW1	Luke M. Jacobus	luke.jacobus@gmail.com		S	A		Originally identified as `Fallceon thermophilos`. Wing veination of the hind wing very variable. Shape of the hind wing slightly different from Acerpenna sp. CHU1. `The wing venation is different from an old drawing of F. thermophilos, so I meant that all of them should be called Diphetor sp. This cluster has considerable variation in the morphology of the hindwing venation that results in at lea…			P.D.N. Hebert	17-Jul-2007		Canada	Manitoba	Churchill	12 km S Churchill, Goose Creek Marina	Goose Creek at	58.663	-94.167
07PROBE-07093	EPCHU355-07	GU115058	EPCHU	658[0n]	07PROBE-07093			Biodiversity Institute of Ontario	Arthropoda	Insecta	Ephemeroptera	Baetidae		Acerpenna	Acerpenna sp.JMW1	Luke M. Jacobus	luke.jacobus@gmail.com		S	A		Sweep net. Originally identified as `Fallceon thermophilos`. Wing veination of the hind wing very variable. Shape of the hind wing slightly different from Acerpenna sp. CHU1. `The wing venation is different from an old drawing of F. thermophilos, so I meant that all of them should be called Diphetor sp. This cluster has considerable variation in the morphology of the hindwing venation that result…			T.Ekrem	25-Jul-2007		Canada	Manitoba	Churchill	11 km S Churchill, Churchill River weir	Churchill river at the Weir	58.676	-94.168	1
07PROBE-07078	EPCHU340-07	GU115056	EPCHU	630[0n]	07PROBE-07078			Biodiversity Institute of Ontario	Arthropoda	Insecta	Ephemeroptera	Baetidae		Acerpenna	Acerpenna sp.JMW1	Luke M. Jacobus	luke.jacobus@gmail.com		S	A		Originally identified as `Fallceon thermophilos`. Wing veination of the hind wing very variable. Shape of the hind wing slightly different from Acerpenna sp. CHU1. `The wing venation is different from an old drawing of F. thermophilos, so I meant that all of them should be called Diphetor sp. This cluster has considerable variation in the morphology of the hindwing venation that results in at lea…			X.Zhou	17-Jul-2007		Canada	Manitoba	Churchill	16 km SW Churchill, Churchill River Pump House	Churchill river at Pump house	58.626	-94.231	1
07PROBE-07109	EPCHU371-07	GU115054	EPCHU	658[0n]	07PROBE-07109			Biodiversity Institute of Ontario	Arthropoda	Insecta	Ephemeroptera	Baetidae		Acerpenna	Acerpenna sp.JMW1	Luke M. Jacobus	luke.jacobus@gmail.com		S	A		Sweep net. Originally identified as `Fallceon thermophilos`. Wing veination of the hind wing very variable. Shape of the hind wing slightly different from Acerpenna sp. CHU1. `The wing venation is different from an old drawing of F. thermophilos, so I meant that all of them should be called Diphetor sp. This cluster has considerable variation in the morphology of the hindwing venation that result…			T.Ekrem	25-Jul-2007		Canada	Manitoba	Churchill	11 km S Churchill, Churchill River weir	Churchill river at the Weir	58.676	-94.168	1
136_DC_CA	SBEP016-03	AY326863	SBEP	630[0n]					Arthropoda	Insecta	Ephemeroptera	Ameletidae		Ameletus	Ameletus amador										Jack Zloty			United States	California		Dry Creek		37.6833	-120.45
414B_WC_OR	SBEP054-03	AY326926	SBEP	630[0n]					Arthropoda	Insecta	Ephemeroptera	Ameletidae		Ameletus	Ameletus andersoni										Jack Zloty	28-Apr-1996		United States	Oregon	Eugene	East Fork of Willow Creek		42.4167	-122.367
412_CO_OR	SBEP052-03	AY326911	SBEP	630[0n]					Arthropoda	Insecta	Ephemeroptera	Ameletidae		Ameletus	Ameletus andersoni										Jack Zloty	04-Jan-1996		United States	Oregon	Corvalis			54	-105
414A_WC_OR	SBEP053-03	AY326935	SBEP	630[0n]					Arthropoda	Insecta	Ephemeroptera	Ameletidae		Ameletus	Ameletus andersoni										Jack Zloty	28-Apr-1996		United States	Oregon	Eugene	East Fork of Willow Creek		42.4167	-122.367
652_HGC_WA	SBEP084-03	AY326827	SBEP	630[0n]	652_HGC_WA				Arthropoda	Insecta	Ephemeroptera	Ameletidae		Ameletus	Ameletus andersoni										Jack Zloty	17-May-2002		United States	Washington		Holter Gulch Creek		47	-120
715_FC_AB	SBEP099-03	AY326929	SBEP	630[0n]					Arthropoda	Insecta	Ephemeroptera	Ameletidae		Ameletus	Ameletus bellulus										Jack Zloty	28-Aug-1990		Canada	Alberta		Ford Creek		55	-115
712_FC_AB	SBEP096-03	AY326829	SBEP	630[0n]					Arthropoda	Insecta	Ephemeroptera	Ameletidae		Ameletus	Ameletus bellulus										Jack Zloty	28-Aug-1990		Canada	Alberta		Ford Creek		55	-115
663_GB_VT	SBEP088-03	AY326927	SBEP	630[0n]					Arthropoda	Insecta	Ephemeroptera	Ameletidae		Ameletus	Ameletus browni										David H. Funk	18-May-1985		United States	Vermont	Bennington Co.	Gilbert Brook, W. Branch Battenkill River, 5 mi. SW Dorset		43.2333	-73.1333
662_GBBR_VT	SBEP087-03	AY326795	SBEP	630[0n]					Arthropoda	Insecta	Ephemeroptera	Ameletidae		Ameletus	Ameletus browni										David H. Funk	18-May-1985		United States	Vermont	Bennington Co.	Gilbert Brook, W. Branch Battenkill River, 5 mi. SW Dorset		43.2333	-73.1333
10BBEPT-0160	BBEPT161-10	JN291811	BBEPT	658[0n]	L#PC2010YO-074	10BBEPT-0160	BIOUG	Biodiversity Institute of Ontario	Arthropoda	Insecta	Ephemeroptera	Ameletidae		Ameletus	Ameletus celer	BOLD ID Engine			S	I	Yoho NP	Cloudy: cool Freehand Sampling			BIObus 2010	22-Jul-2010		Canada	British Columbia	Yoho NP	Natural Bridge	Glacier fed river	51.3824	-116.531	1221
10BBEPT-0162	BBEPT163-10	JN291813	BBEPT	658[0n]	L#PC2010YO-074	10BBEPT-0162	BIOUG	Biodiversity Institute of Ontario	Arthropoda	Insecta	Ephemeroptera	Ameletidae		Ameletus	Ameletus celer	BOLD ID Engine			S	I	Yoho NP	Cloudy: cool Freehand Sampling			BIObus 2010	22-Jul-2010		Canada	British Columbia	Yoho NP	Natural Bridge	Glacier fed river	51.3824	-116.531	1221
10BBEPT-0079	BBEPT080-10	JN291748	BBEPT	658[0n]	L#PC2010KT-089	10BBEPT-0079	BIOUG	Biodiversity Institute of Ontario	Arthropoda	Insecta	Ephemeroptera	Ameletidae		Ameletus	Ameletus celer	BOLD ID Engine			S	I	Kootenay NP	Overcast Aquatic Freehand Sampling			BIObus 2010	29-Jul-2010		Canada	British Columbia	Kootenay NP	Dog Lake Trl.	Mixed forest: river valley	50.7652	-115.941	1136
08ABMAY-0035	ABMAY035-09	GU711467	ABMAY	658[0n]	L#08WATL-025			Biodiversity Institute of Ontario	Arthropoda	Insecta	Ephemeroptera	Ameletidae		Ameletus	Ameletus celer	Xin Zhou	xinzhoubgi@gmail.com			I	Waterton Lakes National Park	free-hand sampling			J.Straka	23-Jul-2008		Canada	Alberta	Waterton Lakes National Park	Rowe Creek	Subalpine creek - rock substrate	49.0564	-114.053	1931
651_JPC_AB	SBEP083-03	AY326867	SBEP	630[0n]					Arthropoda	Insecta	Ephemeroptera	Ameletidae		Ameletus	Ameletus celer										Jack Zloty	31-May-2002		Canada	Alberta		Jumping Pound Creek		51.05	-114.033
10BBEPT-0095	BBEPT096-10	JN291757	BBEPT	658[0n]	L#PC2010KT-116	10BBEPT-0095	BIOUG	Biodiversity Institute of Ontario	Arthropoda	Insecta	Ephemeroptera	Ameletidae		Ameletus	Ameletus celer	BOLD ID Engine			S	I	Kootenay NP	Hot: sunny: very dry Aquatic Freehand Sampling			BIObus 2010	30-Jul-2010		Canada	British Columbia	Kootenay NP	Redstreak Creek Trl.	Forested creekbed	50.6414	-116.004	1137
08ABMAY-0036	ABMAY036-09	HM915051	ABMAY	552[0n]	L#08WATL-025			Biodiversity Institute of Ontario	Arthropoda	Insecta	Ephemeroptera	Ameletidae		Ameletus	Ameletus celer	Xin Zhou	xinzhoubgi@gmail.com			I	Waterton Lakes National Park	free-hand sampling			J.Straka	23-Jul-2008		Canada	Alberta	Waterton Lakes National Park	Rowe Creek	Subalpine creek - rock substrate	49.0564	-114.053	1931
08ABMAY-0037	ABMAY037-09	GU711462	ABMAY	658[0n]	L#08WATL-025			Biodiversity Institute of Ontario	Arthropoda	Insecta	Ephemeroptera	Ameletidae		Ameletus	Ameletus celer	Xin Zhou	xinzhoubgi@gmail.com			I	Waterton Lakes National Park	free-hand sampling			J.Straka	23-Jul-2008		Canada	Alberta	Waterton Lakes National Park	Rowe Creek	Subalpine creek - rock substrate	49.0564	-114.053	1931
10BBEPT-0131	BBEPT132-10	JN291785	BBEPT	658[0n]	L#PC2010JP-284	10BBEPT-0131	BIOUG	Biodiversity Institute of Ontario	Arthropoda	Insecta	Ephemeroptera	Ameletidae		Ameletus	Ameletus celer	BOLD ID Engine			S	A	Jasper NP	Overcast: cold Freehand Sampling			BIObus 2010	04-Aug-2010		Canada	Alberta	Jasper NP	Mount Edith Cavell	Glacier: rocky: talus	52.6816	-118.048	1828
10BBEPT-0132	BBEPT133-10	JN291786	BBEPT	658[0n]	L#PC2010JP-284	10BBEPT-0132	BIOUG	Biodiversity Institute of Ontario	Arthropoda	Insecta	Ephemeroptera	Ameletidae		Ameletus	Ameletus celer	BOLD ID Engine			S	A	Jasper NP	Overcast: cold Freehand Sampling			BIObus 2010	04-Aug-2010		Canada	Alberta	Jasper NP	Mount Edith Cavell	Glacier: rocky: talus	52.6816	-118.048	1828
10BBEPT-0094	BBEPT095-10	JQ662960	BBEPT	483[0n]	L#PC2010KT-116	10BBEPT-0094	BIOUG	Biodiversity Institute of Ontario	Arthropoda	Insecta	Ephemeroptera	Ameletidae		Ameletus	Ameletus celer	BOLD ID Engine			S	I	Kootenay NP	Hot: sunny: very dry Aquatic Freehand Sampling			BIObus 2010	30-Jul-2010		Canada	British Columbia	Kootenay NP	Redstreak Creek Trl.	Forested creekbed	50.6414	-116.004	1137
10BBEPT-0159	BBEPT160-10	JN291810	BBEPT	658[0n]	L#PC2010YO-074	10BBEPT-0159	BIOUG	Biodiversity Institute of Ontario	Arthropoda	Insecta	Ephemeroptera	Ameletidae		Ameletus	Ameletus celer	BOLD ID Engine			S	I	Yoho NP	Cloudy: cool Freehand Sampling			BIObus 2010	22-Jul-2010		Canada	British Columbia	Yoho NP	Natural Bridge	Glacier fed river	51.3824	-116.531	1221
10BBEPT-0158	BBEPT159-10	JN291809	BBEPT	658[0n]	L#PC2010YO-074	10BBEPT-0158	BIOUG	Biodiversity Institute of Ontario	Arthropoda	Insecta	Ephemeroptera	Ameletidae		Ameletus	Ameletus celer	BOLD ID Engine			S	I	Yoho NP	Cloudy: cool Freehand Sampling			BIObus 2010	22-Jul-2010		Canada	British Columbia	Yoho NP	Natural Bridge	Glacier fed river	51.3824	-116.531	1221
[truncated: 4,027 more rows]
